# Supplementary material for: Defining the interactome of the human mitochondrial ribosome identifies SMIM4 and TMEM223 as respiratory chain assembly factors
Source: eLife. 2021 Dec 31;10:e68213. doi: 10.7554/eLife.68213 (PMC8719881; doi:10.7554/eLife.68213)
Supplement: Figure 1—source data 1. [file elife-68213-fig1-data1.zip]

Archive with 47 entries (32 files):
- Figure_1_source_data/
- Figure_1_source_data/Figure_1_source_data_1_Figure_1A/
- Figure_1_source_data/Figure_1_source_data_1_Figure_1A/.DS_Store
- __MACOSX/
- __MACOSX/Figure_1_source_data/
- __MACOSX/Figure_1_source_data/Figure_1_source_data_1_Figure_1A/
- __MACOSX/Figure_1_source_data/Figure_1_source_data_1_Figure_1A/._.DS_Store
- Figure_1_source_data/Figure_1_source_data_1_Figure_1A/Original_files/
- Figure_1_source_data/Figure_1_source_data_1_Figure_1A/Original_files/21.03.17 003.jpg
- __MACOSX/Figure_1_source_data/Figure_1_source_data_1_Figure_1A/Original_files/
- __MACOSX/Figure_1_source_data/Figure_1_source_data_1_Figure_1A/Original_files/._21.03.17 003.jpg
- Figure_1_source_data/Figure_1_source_data_1_Figure_1A/Original_files/21.03.17 004.jpg
- __MACOSX/Figure_1_source_data/Figure_1_source_data_1_Figure_1A/Original_files/._21.03.17 004.jpg
- Figure_1_source_data/Figure_1_source_data_1_Figure_1A/Original_files/22.03.17 002.jpg
- __MACOSX/Figure_1_source_data/Figure_1_source_data_1_Figure_1A/Original_files/._22.03.17 002.jpg
- Figure_1_source_data/Figure_1_source_data_1_Figure_1A/Original_files/.DS_Store
- __MACOSX/Figure_1_source_data/Figure_1_source_data_1_Figure_1A/Original_files/._.DS_Store
- Figure_1_source_data/Figure_1_source_data_1_Figure_1A/Original_files/21.03.17 002.jpg
- __MACOSX/Figure_1_source_data/Figure_1_source_data_1_Figure_1A/Original_files/._21.03.17 002.jpg
- Figure_1_source_data/Figure_1_source_data_1_Figure_1A/Data_labelled/
- Figure_1_source_data/Figure_1_source_data_1_Figure_1A/Data_labelled/Figure_1_source_data_1_Figure_1A.pdf
- __MACOSX/Figure_1_source_data/Figure_1_source_data_1_Figure_1A/Data_labelled/
- __MACOSX/Figure_1_source_data/Figure_1_source_data_1_Figure_1A/Data_labelled/._Figure_1_source_data_1_Figure_1A.pdf
- Figure_1_source_data/.DS_Store
- __MACOSX/Figure_1_source_data/._.DS_Store
- Figure_1_source_data/Figure_1_source_data_2_Figure_1D/
- Figure_1_source_data/Figure_1_source_data_2_Figure_1D/Data_labelled/
- Figure_1_source_data/Figure_1_source_data_2_Figure_1D/Data_labelled/Figure_1_source_data_2_Figure_1D.pdf
- __MACOSX/Figure_1_source_data/Figure_1_source_data_2_Figure_1D/
- __MACOSX/Figure_1_source_data/Figure_1_source_data_2_Figure_1D/Data_labelled/
- __MACOSX/Figure_1_source_data/Figure_1_source_data_2_Figure_1D/Data_labelled/._Figure_1_source_data_2_Figure_1D.pdf
- Figure_1_source_data/Figure_1_source_data_2_Figure_1D/.DS_Store
- __MACOSX/Figure_1_source_data/Figure_1_source_data_2_Figure_1D/._.DS_Store
- Figure_1_source_data/Figure_1_source_data_2_Figure_1D/Original_files/
- Figure_1_source_data/Figure_1_source_data_2_Figure_1D/Original_files/SP162 ICT1-IP006.jpg
- __MACOSX/Figure_1_source_data/Figure_1_source_data_2_Figure_1D/Original_files/
- __MACOSX/Figure_1_source_data/Figure_1_source_data_2_Figure_1D/Original_files/._SP162 ICT1-IP006.jpg
- Figure_1_source_data/Figure_1_source_data_2_Figure_1D/Original_files/SP162 ICT1-IP07.jpg
- __MACOSX/Figure_1_source_data/Figure_1_source_data_2_Figure_1D/Original_files/._SP162 ICT1-IP07.jpg
- Figure_1_source_data/Figure_1_source_data_2_Figure_1D/Original_files/SP162 ICT1-IP005.jpg
- __MACOSX/Figure_1_source_data/Figure_1_source_data_2_Figure_1D/Original_files/._SP162 ICT1-IP005.jpg
- Figure_1_source_data/Figure_1_source_data_2_Figure_1D/Original_files/SP162 ICT1-IP002.jpg
- __MACOSX/Figure_1_source_data/Figure_1_source_data_2_Figure_1D/Original_files/._SP162 ICT1-IP002.jpg
- Figure_1_source_data/Figure_1_source_data_2_Figure_1D/Original_files/SP162 ICT1-IP004.jpg
- __MACOSX/Figure_1_source_data/Figure_1_source_data_2_Figure_1D/Original_files/._SP162 ICT1-IP004.jpg
- Figure_1_source_data/Figure_1_source_data_2_Figure_1D/Original_files/SP162 ICT1-IP001.jpg
- __MACOSX/Figure_1_source_data/Figure_1_source_data_2_Figure_1D/Original_files/._SP162 ICT1-IP001.jpg
