# Supplementary material for: Defining the interactome of the human mitochondrial ribosome identifies SMIM4 and TMEM223 as respiratory chain assembly factors
Source: eLife. 2021 Dec 31;10:e68213. doi: 10.7554/eLife.68213 (PMC8719881; doi:10.7554/eLife.68213)
Supplement: Figure 2—source data 1. [file elife-68213-fig2-data1.zip]

Archive with 66 entries (39 files):
- Figure_2_source_data/
- Figure_2_source_data/Figure_2_source_data_2_Figure_2C/
- Figure_2_source_data/Figure_2_source_data_2_Figure_2C/Data_labelled/
- Figure_2_source_data/Figure_2_source_data_2_Figure_2C/Data_labelled/Figure_2_source_data_2_Figure_2C.pdf
- __MACOSX/
- __MACOSX/Figure_2_source_data/
- __MACOSX/Figure_2_source_data/Figure_2_source_data_2_Figure_2C/
- __MACOSX/Figure_2_source_data/Figure_2_source_data_2_Figure_2C/Data_labelled/
- __MACOSX/Figure_2_source_data/Figure_2_source_data_2_Figure_2C/Data_labelled/._Figure_2_source_data_2_Figure_2C.pdf
- Figure_2_source_data/Figure_2_source_data_2_Figure_2C/.DS_Store
- __MACOSX/Figure_2_source_data/Figure_2_source_data_2_Figure_2C/._.DS_Store
- Figure_2_source_data/Figure_2_source_data_2_Figure_2C/Original_files/
- Figure_2_source_data/Figure_2_source_data_2_Figure_2C/Original_files/T44_T23_T223_TACO002.jpg
- __MACOSX/Figure_2_source_data/Figure_2_source_data_2_Figure_2C/Original_files/
- __MACOSX/Figure_2_source_data/Figure_2_source_data_2_Figure_2C/Original_files/._T44_T23_T223_TACO002.jpg
- Figure_2_source_data/Figure_2_source_data_2_Figure_2C/Original_files/2019.jpg
- __MACOSX/Figure_2_source_data/Figure_2_source_data_2_Figure_2C/Original_files/._2019.jpg
- Figure_2_source_data/.DS_Store
- __MACOSX/Figure_2_source_data/._.DS_Store
- Figure_2_source_data/Figure_2_source_data_1_Figure_2B/
- Figure_2_source_data/Figure_2_source_data_1_Figure_2B/Data_labelled/
- Figure_2_source_data/Figure_2_source_data_1_Figure_2B/Data_labelled/Figure_2_source_data_1_Figure_2B.pdf
- __MACOSX/Figure_2_source_data/Figure_2_source_data_1_Figure_2B/
- __MACOSX/Figure_2_source_data/Figure_2_source_data_1_Figure_2B/Data_labelled/
- __MACOSX/Figure_2_source_data/Figure_2_source_data_1_Figure_2B/Data_labelled/._Figure_2_source_data_1_Figure_2B.pdf
- Figure_2_source_data/Figure_2_source_data_1_Figure_2B/.DS_Store
- __MACOSX/Figure_2_source_data/Figure_2_source_data_1_Figure_2B/._.DS_Store
- Figure_2_source_data/Figure_2_source_data_1_Figure_2B/Original_files/
- Figure_2_source_data/Figure_2_source_data_1_Figure_2B/Original_files/T44003.jpg
- __MACOSX/Figure_2_source_data/Figure_2_source_data_1_Figure_2B/Original_files/
- __MACOSX/Figure_2_source_data/Figure_2_source_data_1_Figure_2B/Original_files/._T44003.jpg
- Figure_2_source_data/Figure_2_source_data_1_Figure_2B/Original_files/T23004.jpg
- __MACOSX/Figure_2_source_data/Figure_2_source_data_1_Figure_2B/Original_files/._T23004.jpg
- Figure_2_source_data/Figure_2_source_data_1_Figure_2B/Original_files/T70_T223005.jpg
- __MACOSX/Figure_2_source_data/Figure_2_source_data_1_Figure_2B/Original_files/._T70_T223005.jpg
- Figure_2_source_data/Figure_2_source_data_3_Figure_2D/
- Figure_2_source_data/Figure_2_source_data_3_Figure_2D/Data_labelled/
- Figure_2_source_data/Figure_2_source_data_3_Figure_2D/Data_labelled/Figure_2_source_data_3_Figure_2D.pdf
- __MACOSX/Figure_2_source_data/Figure_2_source_data_3_Figure_2D/
- __MACOSX/Figure_2_source_data/Figure_2_source_data_3_Figure_2D/Data_labelled/
- __MACOSX/Figure_2_source_data/Figure_2_source_data_3_Figure_2D/Data_labelled/._Figure_2_source_data_3_Figure_2D.pdf
- Figure_2_source_data/Figure_2_source_data_3_Figure_2D/.DS_Store
- __MACOSX/Figure_2_source_data/Figure_2_source_data_3_Figure_2D/._.DS_Store
- Figure_2_source_data/Figure_2_source_data_3_Figure_2D/Original_files/
- Figure_2_source_data/Figure_2_source_data_3_Figure_2D/Original_files/Steady_state_TMEM223_KO 20200526_112946-01_Ch_Chemi.jpg
- __MACOSX/Figure_2_source_data/Figure_2_source_data_3_Figure_2D/Original_files/
- __MACOSX/Figure_2_source_data/Figure_2_source_data_3_Figure_2D/Original_files/._Steady_state_TMEM223_KO 20200526_112946-01_Ch_Chemi.jpg
- Figure_2_source_data/Figure_2_source_data_3_Figure_2D/Original_files/Steady_state_TMEM223_KO 20200526_112946-17_Ch_Chemi.jpg
- __MACOSX/Figure_2_source_data/Figure_2_source_data_3_Figure_2D/Original_files/._Steady_state_TMEM223_KO 20200526_112946-17_Ch_Chemi.jpg
- Figure_2_source_data/Figure_2_source_data_3_Figure_2D/Original_files/Steady_state_TMEM223_KO 20200526_112946-12_Ch_Chemi.jpg
- __MACOSX/Figure_2_source_data/Figure_2_source_data_3_Figure_2D/Original_files/._Steady_state_TMEM223_KO 20200526_112946-12_Ch_Chemi.jpg
- __MACOSX/Figure_2_source_data/._Figure_2_source_data_3_Figure_2D
- Figure_2_source_data/Figure_2_source_data_4_Figure_2E/
- Figure_2_source_data/Figure_2_source_data_4_Figure_2E/Original_files/
- Figure_2_source_data/Figure_2_source_data_4_Figure_2E/Original_files/SP265 BN KO 223002.jpg
- __MACOSX/Figure_2_source_data/Figure_2_source_data_4_Figure_2E/
- __MACOSX/Figure_2_source_data/Figure_2_source_data_4_Figure_2E/Original_files/
- __MACOSX/Figure_2_source_data/Figure_2_source_data_4_Figure_2E/Original_files/._SP265 BN KO 223002.jpg
- Figure_2_source_data/Figure_2_source_data_4_Figure_2E/Original_files/SP265 BN KO 223001.jpg
- __MACOSX/Figure_2_source_data/Figure_2_source_data_4_Figure_2E/Original_files/._SP265 BN KO 223001.jpg
- Figure_2_source_data/Figure_2_source_data_4_Figure_2E/.DS_Store
- __MACOSX/Figure_2_source_data/Figure_2_source_data_4_Figure_2E/._.DS_Store
- Figure_2_source_data/Figure_2_source_data_4_Figure_2E/Data_labelled/
- Figure_2_source_data/Figure_2_source_data_4_Figure_2E/Data_labelled/Figure_2_source_data_4_Figure_2E.pdf
- __MACOSX/Figure_2_source_data/Figure_2_source_data_4_Figure_2E/Data_labelled/
- __MACOSX/Figure_2_source_data/Figure_2_source_data_4_Figure_2E/Data_labelled/._Figure_2_source_data_4_Figure_2E.pdf
