# Supplementary material for: Defining the interactome of the human mitochondrial ribosome identifies SMIM4 and TMEM223 as respiratory chain assembly factors
Source: eLife. 2021 Dec 31;10:e68213. doi: 10.7554/eLife.68213 (PMC8719881; doi:10.7554/eLife.68213)
Supplement: Figure 2—figure supplement 1—source data 1. [file elife-68213-fig2-figsupp1-data1.zip]

Archive with 53 entries (32 files):
- Figure_2_Supplement_1_source_data/
- Figure_2_Supplement_1_source_data/.DS_Store
- __MACOSX/
- __MACOSX/Figure_2_Supplement_1_source_data/
- __MACOSX/Figure_2_Supplement_1_source_data/._.DS_Store
- Figure_2_Supplement_1_source_data/Figure_2_supplement_1_source_data_2_Figure_2_supplement_1B/
- Figure_2_Supplement_1_source_data/Figure_2_supplement_1_source_data_2_Figure_2_supplement_1B/Data_labelled/
- Figure_2_Supplement_1_source_data/Figure_2_supplement_1_source_data_2_Figure_2_supplement_1B/Data_labelled/Figure2_supplemente_1_source_data_2_related_Figure_2_supplement_1B.pdf
- __MACOSX/Figure_2_Supplement_1_source_data/Figure_2_supplement_1_source_data_2_Figure_2_supplement_1B/
- __MACOSX/Figure_2_Supplement_1_source_data/Figure_2_supplement_1_source_data_2_Figure_2_supplement_1B/Data_labelled/
- __MACOSX/Figure_2_Supplement_1_source_data/Figure_2_supplement_1_source_data_2_Figure_2_supplement_1B/Data_labelled/._Figure2_supplemente_1_source_data_2_related_Figure_2_supplement_1B.pdf
- Figure_2_Supplement_1_source_data/Figure_2_supplement_1_source_data_2_Figure_2_supplement_1B/Original_data/
- Figure_2_Supplement_1_source_data/Figure_2_supplement_1_source_data_2_Figure_2_supplement_1B/Original_data/1st LP 20210624_130858-13_Ch_Chemi.jpg
- __MACOSX/Figure_2_Supplement_1_source_data/Figure_2_supplement_1_source_data_2_Figure_2_supplement_1B/Original_data/
- __MACOSX/Figure_2_Supplement_1_source_data/Figure_2_supplement_1_source_data_2_Figure_2_supplement_1B/Original_data/._1st LP 20210624_130858-13_Ch_Chemi.jpg
- Figure_2_Supplement_1_source_data/Figure_2_supplement_1_source_data_2_Figure_2_supplement_1B/Original_data/1st load 20210713_143815-20_Ch_Chemi.jpg
- __MACOSX/Figure_2_Supplement_1_source_data/Figure_2_supplement_1_source_data_2_Figure_2_supplement_1B/Original_data/._1st load 20210713_143815-20_Ch_Chemi.jpg
- Figure_2_Supplement_1_source_data/Figure_2_supplement_1_source_data_2_Figure_2_supplement_1B/Original_data/1st 14% 20210624_131810-08_Ch_Chemi.jpg
- __MACOSX/Figure_2_Supplement_1_source_data/Figure_2_supplement_1_source_data_2_Figure_2_supplement_1B/Original_data/._1st 14% 20210624_131810-08_Ch_Chemi.jpg
- Figure_2_Supplement_1_source_data/Figure_2_supplement_1_source_data_2_Figure_2_supplement_1B/.DS_Store
- __MACOSX/Figure_2_Supplement_1_source_data/Figure_2_supplement_1_source_data_2_Figure_2_supplement_1B/._.DS_Store
- Figure_2_Supplement_1_source_data/Figure_2_supplement_1_source_data_3_Figure_2_supplement_1C/
- Figure_2_Supplement_1_source_data/Figure_2_supplement_1_source_data_3_Figure_2_supplement_1C/Data_labelled/
- Figure_2_Supplement_1_source_data/Figure_2_supplement_1_source_data_3_Figure_2_supplement_1C/Data_labelled/Figure2_supplemente_1_source_data_3_related_Figure_2_supplement_1C.pdf
- __MACOSX/Figure_2_Supplement_1_source_data/Figure_2_supplement_1_source_data_3_Figure_2_supplement_1C/
- __MACOSX/Figure_2_Supplement_1_source_data/Figure_2_supplement_1_source_data_3_Figure_2_supplement_1C/Data_labelled/
- __MACOSX/Figure_2_Supplement_1_source_data/Figure_2_supplement_1_source_data_3_Figure_2_supplement_1C/Data_labelled/._Figure2_supplemente_1_source_data_3_related_Figure_2_supplement_1C.pdf
- Figure_2_Supplement_1_source_data/Figure_2_supplement_1_source_data_3_Figure_2_supplement_1C/Original_data/
- Figure_2_Supplement_1_source_data/Figure_2_supplement_1_source_data_3_Figure_2_supplement_1C/Original_data/redeco 20210609_162246-20_Ch_Chemi.jpg
- __MACOSX/Figure_2_Supplement_1_source_data/Figure_2_supplement_1_source_data_3_Figure_2_supplement_1C/Original_data/
- __MACOSX/Figure_2_Supplement_1_source_data/Figure_2_supplement_1_source_data_3_Figure_2_supplement_1C/Original_data/._redeco 20210609_162246-20_Ch_Chemi.jpg
- Figure_2_Supplement_1_source_data/Figure_2_supplement_1_source_data_3_Figure_2_supplement_1C/Original_data/1st expo 20210603_183545-05_Ch_Chemi.jpg
- __MACOSX/Figure_2_Supplement_1_source_data/Figure_2_supplement_1_source_data_3_Figure_2_supplement_1C/Original_data/._1st expo 20210603_183545-05_Ch_Chemi.jpg
- Figure_2_Supplement_1_source_data/Figure_2_supplement_1_source_data_3_Figure_2_supplement_1C/Original_data/1st expo 20210603_182700-10_Ch_Chemi.jpg
- __MACOSX/Figure_2_Supplement_1_source_data/Figure_2_supplement_1_source_data_3_Figure_2_supplement_1C/Original_data/._1st expo 20210603_182700-10_Ch_Chemi.jpg
- Figure_2_Supplement_1_source_data/Figure_2_supplement_1_source_data_3_Figure_2_supplement_1C/.DS_Store
- __MACOSX/Figure_2_Supplement_1_source_data/Figure_2_supplement_1_source_data_3_Figure_2_supplement_1C/._.DS_Store
- Figure_2_Supplement_1_source_data/Figure_2_supplement_1_Source_data_1_Figure_2_supplement_1A/
- Figure_2_Supplement_1_source_data/Figure_2_supplement_1_Source_data_1_Figure_2_supplement_1A/Data_labelled/
- Figure_2_Supplement_1_source_data/Figure_2_supplement_1_Source_data_1_Figure_2_supplement_1A/Data_labelled/Figure_2_supplement_1_source_data_1_Figure_2_supplement_1A.pdf
- __MACOSX/Figure_2_Supplement_1_source_data/Figure_2_supplement_1_Source_data_1_Figure_2_supplement_1A/
- __MACOSX/Figure_2_Supplement_1_source_data/Figure_2_supplement_1_Source_data_1_Figure_2_supplement_1A/Data_labelled/
- __MACOSX/Figure_2_Supplement_1_source_data/Figure_2_supplement_1_Source_data_1_Figure_2_supplement_1A/Data_labelled/._Figure_2_supplement_1_source_data_1_Figure_2_supplement_1A.pdf
- Figure_2_Supplement_1_source_data/Figure_2_supplement_1_Source_data_1_Figure_2_supplement_1A/Original_files/
- Figure_2_Supplement_1_source_data/Figure_2_supplement_1_Source_data_1_Figure_2_supplement_1A/Original_files/2nd 20210604_160237-17_Ch_Chemi.jpg
- __MACOSX/Figure_2_Supplement_1_source_data/Figure_2_supplement_1_Source_data_1_Figure_2_supplement_1A/Original_files/
- __MACOSX/Figure_2_Supplement_1_source_data/Figure_2_supplement_1_Source_data_1_Figure_2_supplement_1A/Original_files/._2nd 20210604_160237-17_Ch_Chemi.jpg
- Figure_2_Supplement_1_source_data/Figure_2_supplement_1_Source_data_1_Figure_2_supplement_1A/Original_files/redeco 20210609_164247-09_Ch_Chemi.jpg
- __MACOSX/Figure_2_Supplement_1_source_data/Figure_2_supplement_1_Source_data_1_Figure_2_supplement_1A/Original_files/._redeco 20210609_164247-09_Ch_Chemi.jpg
- Figure_2_Supplement_1_source_data/Figure_2_supplement_1_Source_data_1_Figure_2_supplement_1A/Original_files/1st expo 20210603_175753-08_Ch_Chemi.jpg
- __MACOSX/Figure_2_Supplement_1_source_data/Figure_2_supplement_1_Source_data_1_Figure_2_supplement_1A/Original_files/._1st expo 20210603_175753-08_Ch_Chemi.jpg
- Figure_2_Supplement_1_source_data/Figure_2_supplement_1_Source_data_1_Figure_2_supplement_1A/.DS_Store
- __MACOSX/Figure_2_Supplement_1_source_data/Figure_2_supplement_1_Source_data_1_Figure_2_supplement_1A/._.DS_Store
