# Supplementary material for: Defining the interactome of the human mitochondrial ribosome identifies SMIM4 and TMEM223 as respiratory chain assembly factors
Source: eLife. 2021 Dec 31;10:e68213. doi: 10.7554/eLife.68213 (PMC8719881; doi:10.7554/eLife.68213)
Supplement: Figure 3—source data 1. [file elife-68213-fig3-data1.zip]

Archive with 79 entries (46 files):
- Figure_3_source_data/
- Figure_3_source_data/Figure_3_source_data_1_Figure_3B/
- Figure_3_source_data/Figure_3_source_data_1_Figure_3B/Data_labelled/
- Figure_3_source_data/Figure_3_source_data_1_Figure_3B/Data_labelled/Figure_3_source_data_1_related_Figure_3B.pdf
- __MACOSX/
- __MACOSX/Figure_3_source_data/
- __MACOSX/Figure_3_source_data/Figure_3_source_data_1_Figure_3B/
- __MACOSX/Figure_3_source_data/Figure_3_source_data_1_Figure_3B/Data_labelled/
- __MACOSX/Figure_3_source_data/Figure_3_source_data_1_Figure_3B/Data_labelled/._Figure_3_source_data_1_related_Figure_3B.pdf
- Figure_3_source_data/Figure_3_source_data_1_Figure_3B/Original_data/
- Figure_3_source_data/Figure_3_source_data_1_Figure_3B/Original_data/2nd expo 20200617_122355-20_Ch_Chemi.jpg
- __MACOSX/Figure_3_source_data/Figure_3_source_data_1_Figure_3B/Original_data/
- __MACOSX/Figure_3_source_data/Figure_3_source_data_1_Figure_3B/Original_data/._2nd expo 20200617_122355-20_Ch_Chemi.jpg
- Figure_3_source_data/Figure_3_source_data_1_Figure_3B/Original_data/2days_expo-[Phosphor].jpg
- __MACOSX/Figure_3_source_data/Figure_3_source_data_1_Figure_3B/Original_data/._2days_expo-[Phosphor].jpg
- Figure_3_source_data/Figure_3_source_data_1_Figure_3B/Original_data/SD_342_343_34_345_1st_deco 20200616_123251-17_Ch_Chemi.jpg
- __MACOSX/Figure_3_source_data/Figure_3_source_data_1_Figure_3B/Original_data/._SD_342_343_34_345_1st_deco 20200616_123251-17_Ch_Chemi.jpg
- Figure_3_source_data/Figure_3_source_data_1_Figure_3B/.DS_Store
- __MACOSX/Figure_3_source_data/Figure_3_source_data_1_Figure_3B/._.DS_Store
- Figure_3_source_data/Figure_3_source_data_2_Figure_3D/
- Figure_3_source_data/Figure_3_source_data_2_Figure_3D/Data_labelled/
- Figure_3_source_data/Figure_3_source_data_2_Figure_3D/Data_labelled/Figure_3_source_data_2_related_Figure_3D.pdf
- __MACOSX/Figure_3_source_data/Figure_3_source_data_2_Figure_3D/
- __MACOSX/Figure_3_source_data/Figure_3_source_data_2_Figure_3D/Data_labelled/
- __MACOSX/Figure_3_source_data/Figure_3_source_data_2_Figure_3D/Data_labelled/._Figure_3_source_data_2_related_Figure_3D.pdf
- Figure_3_source_data/Figure_3_source_data_2_Figure_3D/Original_data/
- Figure_3_source_data/Figure_3_source_data_2_Figure_3D/Original_data/2nd 20210623_143210-20_Ch_Chemi.jpg
- __MACOSX/Figure_3_source_data/Figure_3_source_data_2_Figure_3D/Original_data/
- __MACOSX/Figure_3_source_data/Figure_3_source_data_2_Figure_3D/Original_data/._2nd 20210623_143210-20_Ch_Chemi.jpg
- Figure_3_source_data/Figure_3_source_data_2_Figure_3D/Original_data/1st expo 20210622_150125-20_Ch_Chemi.jpg
- __MACOSX/Figure_3_source_data/Figure_3_source_data_2_Figure_3D/Original_data/._1st expo 20210622_150125-20_Ch_Chemi.jpg
- Figure_3_source_data/Figure_3_source_data_2_Figure_3D/.DS_Store
- __MACOSX/Figure_3_source_data/Figure_3_source_data_2_Figure_3D/._.DS_Store
- Figure_3_source_data/.DS_Store
- __MACOSX/Figure_3_source_data/._.DS_Store
- Figure_3_source_data/Figure_3_source_data_3_Figure_3E/
- Figure_3_source_data/Figure_3_source_data_3_Figure_3E/Data_labelled/
- Figure_3_source_data/Figure_3_source_data_3_Figure_3E/Data_labelled/Figure_3_source_data_3_Figure_3E.pdf
- __MACOSX/Figure_3_source_data/Figure_3_source_data_3_Figure_3E/
- __MACOSX/Figure_3_source_data/Figure_3_source_data_3_Figure_3E/Data_labelled/
- __MACOSX/Figure_3_source_data/Figure_3_source_data_3_Figure_3E/Data_labelled/._Figure_3_source_data_3_Figure_3E.pdf
- Figure_3_source_data/Figure_3_source_data_3_Figure_3E/Original_data/
- Figure_3_source_data/Figure_3_source_data_3_Figure_3E/Original_data/2nd flag 20210625_132828-20_Ch_Chemi.jpg
- __MACOSX/Figure_3_source_data/Figure_3_source_data_3_Figure_3E/Original_data/
- __MACOSX/Figure_3_source_data/Figure_3_source_data_3_Figure_3E/Original_data/._2nd flag 20210625_132828-20_Ch_Chemi.jpg
- Figure_3_source_data/Figure_3_source_data_3_Figure_3E/Original_data/1st 20210624_122411-20_Ch_Chemi.jpg
- __MACOSX/Figure_3_source_data/Figure_3_source_data_3_Figure_3E/Original_data/._1st 20210624_122411-20_Ch_Chemi.jpg
- Figure_3_source_data/Figure_3_source_data_3_Figure_3E/.DS_Store
- __MACOSX/Figure_3_source_data/Figure_3_source_data_3_Figure_3E/._.DS_Store
- Figure_3_source_data/Figure_3_source_data_4_Figure_3F/
- Figure_3_source_data/Figure_3_source_data_4_Figure_3F/Data_labelled/
- Figure_3_source_data/Figure_3_source_data_4_Figure_3F/Data_labelled/Figure_3_source_data_4_Figure_3F.pdf
- __MACOSX/Figure_3_source_data/Figure_3_source_data_4_Figure_3F/
- __MACOSX/Figure_3_source_data/Figure_3_source_data_4_Figure_3F/Data_labelled/
- __MACOSX/Figure_3_source_data/Figure_3_source_data_4_Figure_3F/Data_labelled/._Figure_3_source_data_4_Figure_3F.pdf
- Figure_3_source_data/Figure_3_source_data_4_Figure_3F/.DS_Store
- __MACOSX/Figure_3_source_data/Figure_3_source_data_4_Figure_3F/._.DS_Store
- Figure_3_source_data/Figure_3_source_data_4_Figure_3F/Original_data/
- Figure_3_source_data/Figure_3_source_data_4_Figure_3F/Original_data/1st 20210630_133228-20_Ch_Chemi.jpg
- __MACOSX/Figure_3_source_data/Figure_3_source_data_4_Figure_3F/Original_data/
- __MACOSX/Figure_3_source_data/Figure_3_source_data_4_Figure_3F/Original_data/._1st 20210630_133228-20_Ch_Chemi.jpg
- Figure_3_source_data/Figure_3_source_data_4_Figure_3F/Original_data/FLAG 20210701_145752_Fl_IRshort.jpg
- __MACOSX/Figure_3_source_data/Figure_3_source_data_4_Figure_3F/Original_data/._FLAG 20210701_145752_Fl_IRshort.jpg
- Figure_3_source_data/Figure_3_source_data_4_Figure_3F/Original_data/1st 20210630_133228-05_Ch_Chemi.jpg
- __MACOSX/Figure_3_source_data/Figure_3_source_data_4_Figure_3F/Original_data/._1st 20210630_133228-05_Ch_Chemi.jpg
- Figure_3_source_data/Figure_3_soure_data_5_Figure_3G/
- Figure_3_source_data/Figure_3_soure_data_5_Figure_3G/Data_labelled/
- Figure_3_source_data/Figure_3_soure_data_5_Figure_3G/Data_labelled/Figure_3_source_data_5_Figure_3G.pdf
- __MACOSX/Figure_3_source_data/Figure_3_soure_data_5_Figure_3G/
- __MACOSX/Figure_3_source_data/Figure_3_soure_data_5_Figure_3G/Data_labelled/
- __MACOSX/Figure_3_source_data/Figure_3_soure_data_5_Figure_3G/Data_labelled/._Figure_3_source_data_5_Figure_3G.pdf
- Figure_3_source_data/Figure_3_soure_data_5_Figure_3G/Original_data/
- Figure_3_source_data/Figure_3_soure_data_5_Figure_3G/Original_data/2nd 20210623_144344-20_Ch_Chemi.jpg
- __MACOSX/Figure_3_source_data/Figure_3_soure_data_5_Figure_3G/Original_data/
- __MACOSX/Figure_3_source_data/Figure_3_soure_data_5_Figure_3G/Original_data/._2nd 20210623_144344-20_Ch_Chemi.jpg
- Figure_3_source_data/Figure_3_soure_data_5_Figure_3G/Original_data/1st expo 20210622_143750-20_Ch_Chemi.jpg
- __MACOSX/Figure_3_source_data/Figure_3_soure_data_5_Figure_3G/Original_data/._1st expo 20210622_143750-20_Ch_Chemi.jpg
- Figure_3_source_data/Figure_3_soure_data_5_Figure_3G/.DS_Store
- __MACOSX/Figure_3_source_data/Figure_3_soure_data_5_Figure_3G/._.DS_Store
