# Supplementary material for: Defining the interactome of the human mitochondrial ribosome identifies SMIM4 and TMEM223 as respiratory chain assembly factors
Source: eLife. 2021 Dec 31;10:e68213. doi: 10.7554/eLife.68213 (PMC8719881; doi:10.7554/eLife.68213)
Supplement: Figure 4—source data 1. [file elife-68213-fig4-data1.zip]

Archive with 53 entries (32 files):
- Figure_4_source_data/
- Figure_4_source_data/.DS_Store
- __MACOSX/
- __MACOSX/Figure_4_source_data/
- __MACOSX/Figure_4_source_data/._.DS_Store
- Figure_4_source_data/Figure_4_source_data_1_Figure_4C/
- Figure_4_source_data/Figure_4_source_data_1_Figure_4C/Data_labelled/
- Figure_4_source_data/Figure_4_source_data_1_Figure_4C/Data_labelled/Figure_4_source_data_1_Figure_4C.pdf
- __MACOSX/Figure_4_source_data/Figure_4_source_data_1_Figure_4C/
- __MACOSX/Figure_4_source_data/Figure_4_source_data_1_Figure_4C/Data_labelled/
- __MACOSX/Figure_4_source_data/Figure_4_source_data_1_Figure_4C/Data_labelled/._Figure_4_source_data_1_Figure_4C.pdf
- Figure_4_source_data/Figure_4_source_data_1_Figure_4C/Original_data/
- Figure_4_source_data/Figure_4_source_data_1_Figure_4C/Original_data/TOM70_TIMM44_SMIM4001.jpg
- __MACOSX/Figure_4_source_data/Figure_4_source_data_1_Figure_4C/Original_data/
- __MACOSX/Figure_4_source_data/Figure_4_source_data_1_Figure_4C/Original_data/._TOM70_TIMM44_SMIM4001.jpg
- Figure_4_source_data/Figure_4_source_data_1_Figure_4C/Original_data/TIMM23001.jpg
- __MACOSX/Figure_4_source_data/Figure_4_source_data_1_Figure_4C/Original_data/._TIMM23001.jpg
- Figure_4_source_data/Figure_4_source_data_1_Figure_4C/.DS_Store
- __MACOSX/Figure_4_source_data/Figure_4_source_data_1_Figure_4C/._.DS_Store
- Figure_4_source_data/Figure_4_source_data_2_Figure_4D/
- Figure_4_source_data/Figure_4_source_data_2_Figure_4D/Data_labelled/
- Figure_4_source_data/Figure_4_source_data_2_Figure_4D/Data_labelled/Figure_4_source_data_2_Figure_4D.pdf
- __MACOSX/Figure_4_source_data/Figure_4_source_data_2_Figure_4D/
- __MACOSX/Figure_4_source_data/Figure_4_source_data_2_Figure_4D/Data_labelled/
- __MACOSX/Figure_4_source_data/Figure_4_source_data_2_Figure_4D/Data_labelled/._Figure_4_source_data_2_Figure_4D.pdf
- Figure_4_source_data/Figure_4_source_data_2_Figure_4D/Original_data/
- Figure_4_source_data/Figure_4_source_data_2_Figure_4D/Original_data/3004.jpg
- __MACOSX/Figure_4_source_data/Figure_4_source_data_2_Figure_4D/Original_data/
- __MACOSX/Figure_4_source_data/Figure_4_source_data_2_Figure_4D/Original_data/._3004.jpg
- Figure_4_source_data/Figure_4_source_data_2_Figure_4D/Original_data/2003.jpg
- __MACOSX/Figure_4_source_data/Figure_4_source_data_2_Figure_4D/Original_data/._2003.jpg
- Figure_4_source_data/Figure_4_source_data_2_Figure_4D/Original_data/1002.jpg
- __MACOSX/Figure_4_source_data/Figure_4_source_data_2_Figure_4D/Original_data/._1002.jpg
- Figure_4_source_data/Figure_4_source_data_2_Figure_4D/.DS_Store
- __MACOSX/Figure_4_source_data/Figure_4_source_data_2_Figure_4D/._.DS_Store
- Figure_4_source_data/Figure_4_source_data_3_Figure_4F/
- Figure_4_source_data/Figure_4_source_data_3_Figure_4F/Data_labelled/
- Figure_4_source_data/Figure_4_source_data_3_Figure_4F/Data_labelled/Figure_4_source_data_3_Figure_4F.pdf
- __MACOSX/Figure_4_source_data/Figure_4_source_data_3_Figure_4F/
- __MACOSX/Figure_4_source_data/Figure_4_source_data_3_Figure_4F/Data_labelled/
- __MACOSX/Figure_4_source_data/Figure_4_source_data_3_Figure_4F/Data_labelled/._Figure_4_source_data_3_Figure_4F.pdf
- Figure_4_source_data/Figure_4_source_data_3_Figure_4F/Original_files/
- Figure_4_source_data/Figure_4_source_data_3_Figure_4F/Original_files/2nd expo 20201118_141821-20_Ch_Chemi.jpg
- __MACOSX/Figure_4_source_data/Figure_4_source_data_3_Figure_4F/Original_files/
- __MACOSX/Figure_4_source_data/Figure_4_source_data_3_Figure_4F/Original_files/._2nd expo 20201118_141821-20_Ch_Chemi.jpg
- Figure_4_source_data/Figure_4_source_data_3_Figure_4F/Original_files/1st deko Gel 2 20201117_111001-20_Ch_Chemi.jpg
- __MACOSX/Figure_4_source_data/Figure_4_source_data_3_Figure_4F/Original_files/._1st deko Gel 2 20201117_111001-20_Ch_Chemi.jpg
- Figure_4_source_data/Figure_4_source_data_3_Figure_4F/Original_files/1st deko 20201117_105227-20_Ch_Chemi.jpg
- __MACOSX/Figure_4_source_data/Figure_4_source_data_3_Figure_4F/Original_files/._1st deko 20201117_105227-20_Ch_Chemi.jpg
- Figure_4_source_data/Figure_4_source_data_3_Figure_4F/Original_files/1st deko 20201117_105227-10_Ch_Chemi.jpg
- __MACOSX/Figure_4_source_data/Figure_4_source_data_3_Figure_4F/Original_files/._1st deko 20201117_105227-10_Ch_Chemi.jpg
- Figure_4_source_data/Figure_4_source_data_3_Figure_4F/.DS_Store
- __MACOSX/Figure_4_source_data/Figure_4_source_data_3_Figure_4F/._.DS_Store
