# Supplementary material for: Defining the interactome of the human mitochondrial ribosome identifies SMIM4 and TMEM223 as respiratory chain assembly factors
Source: eLife. 2021 Dec 31;10:e68213. doi: 10.7554/eLife.68213 (PMC8719881; doi:10.7554/eLife.68213)
Supplement: Figure 5—source data 1. [file elife-68213-fig5-data1.zip]

Archive with 79 entries (52 files):
- Figure_5_source_data/
- Figure_5_source_data/.DS_Store
- __MACOSX/
- __MACOSX/Figure_5_source_data/
- __MACOSX/Figure_5_source_data/._.DS_Store
- Figure_5_source_data/Figure_5_source_data_1_Figure_5A/
- Figure_5_source_data/Figure_5_source_data_1_Figure_5A/Data_labelled/
- Figure_5_source_data/Figure_5_source_data_1_Figure_5A/Data_labelled/Figure_5_source_data_1_Figure_5A.pdf
- __MACOSX/Figure_5_source_data/Figure_5_source_data_1_Figure_5A/
- __MACOSX/Figure_5_source_data/Figure_5_source_data_1_Figure_5A/Data_labelled/
- __MACOSX/Figure_5_source_data/Figure_5_source_data_1_Figure_5A/Data_labelled/._Figure_5_source_data_1_Figure_5A.pdf
- Figure_5_source_data/Figure_5_source_data_1_Figure_5A/Original_data/
- Figure_5_source_data/Figure_5_source_data_1_Figure_5A/Original_data/3003.jpg
- __MACOSX/Figure_5_source_data/Figure_5_source_data_1_Figure_5A/Original_data/
- __MACOSX/Figure_5_source_data/Figure_5_source_data_1_Figure_5A/Original_data/._3003.jpg
- Figure_5_source_data/Figure_5_source_data_1_Figure_5A/Original_data/2002.jpg
- __MACOSX/Figure_5_source_data/Figure_5_source_data_1_Figure_5A/Original_data/._2002.jpg
- Figure_5_source_data/Figure_5_source_data_1_Figure_5A/Original_data/1001.jpg
- __MACOSX/Figure_5_source_data/Figure_5_source_data_1_Figure_5A/Original_data/._1001.jpg
- Figure_5_source_data/Figure_5_source_data_1_Figure_5A/Original_data/4004.jpg
- __MACOSX/Figure_5_source_data/Figure_5_source_data_1_Figure_5A/Original_data/._4004.jpg
- Figure_5_source_data/Figure_5_source_data_1_Figure_5A/.DS_Store
- __MACOSX/Figure_5_source_data/Figure_5_source_data_1_Figure_5A/._.DS_Store
- Figure_5_source_data/Figure_5_source_data_2_Figure_5B/
- Figure_5_source_data/Figure_5_source_data_2_Figure_5B/Data_labelled/
- Figure_5_source_data/Figure_5_source_data_2_Figure_5B/Data_labelled/Figure_5_source_data_2_Figure_5B.pdf
- __MACOSX/Figure_5_source_data/Figure_5_source_data_2_Figure_5B/
- __MACOSX/Figure_5_source_data/Figure_5_source_data_2_Figure_5B/Data_labelled/
- __MACOSX/Figure_5_source_data/Figure_5_source_data_2_Figure_5B/Data_labelled/._Figure_5_source_data_2_Figure_5B.pdf
- Figure_5_source_data/Figure_5_source_data_2_Figure_5B/Original_files/
- Figure_5_source_data/Figure_5_source_data_2_Figure_5B/Original_files/SD_354_Gel1_expo_1 20200616_111449-17_Ch_Chemi.jpg
- __MACOSX/Figure_5_source_data/Figure_5_source_data_2_Figure_5B/Original_files/
- __MACOSX/Figure_5_source_data/Figure_5_source_data_2_Figure_5B/Original_files/._SD_354_Gel1_expo_1 20200616_111449-17_Ch_Chemi.jpg
- Figure_5_source_data/Figure_5_source_data_2_Figure_5B/Original_files/SD_354_Gel2_expo_1 20200616_112522-20_Ch_Chemi.jpg
- __MACOSX/Figure_5_source_data/Figure_5_source_data_2_Figure_5B/Original_files/._SD_354_Gel2_expo_1 20200616_112522-20_Ch_Chemi.jpg
- Figure_5_source_data/Figure_5_source_data_2_Figure_5B/Original_files/SD_355_Gel_1_expo_2 20200617_111331-01_Ch_Chemi.jpg
- __MACOSX/Figure_5_source_data/Figure_5_source_data_2_Figure_5B/Original_files/._SD_355_Gel_1_expo_2 20200617_111331-01_Ch_Chemi.jpg
- Figure_5_source_data/Figure_5_source_data_2_Figure_5B/Original_files/SD_355_Gel_1_expo_2_zusatz 20200617_112009-12_Ch_Chemi.jpg
- __MACOSX/Figure_5_source_data/Figure_5_source_data_2_Figure_5B/Original_files/._SD_355_Gel_1_expo_2_zusatz 20200617_112009-12_Ch_Chemi.jpg
- Figure_5_source_data/Figure_5_source_data_2_Figure_5B/Original_files/SD_355_Gel_2_expo_2 20200617_112837-09_Ch_Chemi.jpg
- __MACOSX/Figure_5_source_data/Figure_5_source_data_2_Figure_5B/Original_files/._SD_355_Gel_2_expo_2 20200617_112837-09_Ch_Chemi.jpg
- Figure_5_source_data/Figure_5_source_data_2_Figure_5B/Original_files/.DS_Store
- __MACOSX/Figure_5_source_data/Figure_5_source_data_2_Figure_5B/Original_files/._.DS_Store
- Figure_5_source_data/Figure_5_source_data_2_Figure_5B/Original_files/SD_354_Gel1_expo_1 20200616_111449-01_Ch_Chemi.jpg
- __MACOSX/Figure_5_source_data/Figure_5_source_data_2_Figure_5B/Original_files/._SD_354_Gel1_expo_1 20200616_111449-01_Ch_Chemi.jpg
- Figure_5_source_data/Figure_5_source_data_2_Figure_5B/.DS_Store
- __MACOSX/Figure_5_source_data/Figure_5_source_data_2_Figure_5B/._.DS_Store
- Figure_5_source_data/Figure_5_source_data_4_Figure_5E/
- Figure_5_source_data/Figure_5_source_data_4_Figure_5E/Data_labelled/
- Figure_5_source_data/Figure_5_source_data_4_Figure_5E/Data_labelled/Figure_5_source_data_4_Figure_5E.pdf
- __MACOSX/Figure_5_source_data/Figure_5_source_data_4_Figure_5E/
- __MACOSX/Figure_5_source_data/Figure_5_source_data_4_Figure_5E/Data_labelled/
- __MACOSX/Figure_5_source_data/Figure_5_source_data_4_Figure_5E/Data_labelled/._Figure_5_source_data_4_Figure_5E.pdf
- Figure_5_source_data/Figure_5_source_data_4_Figure_5E/Original_files/
- Figure_5_source_data/Figure_5_source_data_4_Figure_5E/Original_files/SP144_3.jpg
- __MACOSX/Figure_5_source_data/Figure_5_source_data_4_Figure_5E/Original_files/
- __MACOSX/Figure_5_source_data/Figure_5_source_data_4_Figure_5E/Original_files/._SP144_3.jpg
- Figure_5_source_data/Figure_5_source_data_4_Figure_5E/Original_files/SP144_2.jpg
- __MACOSX/Figure_5_source_data/Figure_5_source_data_4_Figure_5E/Original_files/._SP144_2.jpg
- Figure_5_source_data/Figure_5_source_data_4_Figure_5E/Original_files/SP144_1.jpg
- __MACOSX/Figure_5_source_data/Figure_5_source_data_4_Figure_5E/Original_files/._SP144_1.jpg
- Figure_5_source_data/Figure_5_source_data_4_Figure_5E/.DS_Store
- __MACOSX/Figure_5_source_data/Figure_5_source_data_4_Figure_5E/._.DS_Store
- Figure_5_source_data/Figure_5_source_data_3_Figure_5D/
- Figure_5_source_data/Figure_5_source_data_3_Figure_5D/.DS_Store
- __MACOSX/Figure_5_source_data/Figure_5_source_data_3_Figure_5D/
- __MACOSX/Figure_5_source_data/Figure_5_source_data_3_Figure_5D/._.DS_Store
- Figure_5_source_data/Figure_5_source_data_3_Figure_5D/Original_files/
- Figure_5_source_data/Figure_5_source_data_3_Figure_5D/Original_files/KD SMIM4, BN for revision 20210616_112812-07_Ch_Chemi.jpg
- __MACOSX/Figure_5_source_data/Figure_5_source_data_3_Figure_5D/Original_files/
- __MACOSX/Figure_5_source_data/Figure_5_source_data_3_Figure_5D/Original_files/._KD SMIM4, BN for revision 20210616_112812-07_Ch_Chemi.jpg
- Figure_5_source_data/Figure_5_source_data_3_Figure_5D/Original_files/Revision KD SMIM4 BN 20210714_152815-12_Ch_Chemi.jpg
- __MACOSX/Figure_5_source_data/Figure_5_source_data_3_Figure_5D/Original_files/._Revision KD SMIM4 BN 20210714_152815-12_Ch_Chemi.jpg
- Figure_5_source_data/Figure_5_source_data_3_Figure_5D/Original_files/KD SMIM4, BN for revision 20210616_112812-01_Ch_Chemi.jpg
- __MACOSX/Figure_5_source_data/Figure_5_source_data_3_Figure_5D/Original_files/._KD SMIM4, BN for revision 20210616_112812-01_Ch_Chemi.jpg
- Figure_5_source_data/Figure_5_source_data_3_Figure_5D/Data_labelled/
- Figure_5_source_data/Figure_5_source_data_3_Figure_5D/Data_labelled/Figure_5_source_data_3_Figure_5D.pdf
- __MACOSX/Figure_5_source_data/Figure_5_source_data_3_Figure_5D/Data_labelled/
- __MACOSX/Figure_5_source_data/Figure_5_source_data_3_Figure_5D/Data_labelled/._Figure_5_source_data_3_Figure_5D.pdf
