# Supplementary material for: Defining the interactome of the human mitochondrial ribosome identifies SMIM4 and TMEM223 as respiratory chain assembly factors
Source: eLife. 2021 Dec 31;10:e68213. doi: 10.7554/eLife.68213 (PMC8719881; doi:10.7554/eLife.68213)
Supplement: Figure 5—figure supplement 1—source data 2. [file elife-68213-fig5-figsupp1-data2.zip]

Archive with 55 entries (34 files):
- Figure_5_supplement_1_source_data_2/
- Figure_5_supplement_1_source_data_2/Figure_5_supplement_1_source_data_4_Figure_5_supplement_1E/
- Figure_5_supplement_1_source_data_2/Figure_5_supplement_1_source_data_4_Figure_5_supplement_1E/Data_labelled/
- Figure_5_supplement_1_source_data_2/Figure_5_supplement_1_source_data_4_Figure_5_supplement_1E/Data_labelled/Figure_5_supplement_1_source_data_4_related_Figure_5_supplement_1E.pdf
- __MACOSX/
- __MACOSX/Figure_5_supplement_1_source_data_2/
- __MACOSX/Figure_5_supplement_1_source_data_2/Figure_5_supplement_1_source_data_4_Figure_5_supplement_1E/
- __MACOSX/Figure_5_supplement_1_source_data_2/Figure_5_supplement_1_source_data_4_Figure_5_supplement_1E/Data_labelled/
- __MACOSX/Figure_5_supplement_1_source_data_2/Figure_5_supplement_1_source_data_4_Figure_5_supplement_1E/Data_labelled/._Figure_5_supplement_1_source_data_4_related_Figure_5_supplement_1E.pdf
- Figure_5_supplement_1_source_data_2/Figure_5_supplement_1_source_data_4_Figure_5_supplement_1E/Original_data/
- Figure_5_supplement_1_source_data_2/Figure_5_supplement_1_source_data_4_Figure_5_supplement_1E/Original_data/2nd 20210728_135227-19_Ch_Chemi.jpg
- __MACOSX/Figure_5_supplement_1_source_data_2/Figure_5_supplement_1_source_data_4_Figure_5_supplement_1E/Original_data/
- __MACOSX/Figure_5_supplement_1_source_data_2/Figure_5_supplement_1_source_data_4_Figure_5_supplement_1E/Original_data/._2nd 20210728_135227-19_Ch_Chemi.jpg
- Figure_5_supplement_1_source_data_2/Figure_5_supplement_1_source_data_4_Figure_5_supplement_1E/Original_data/1st 20210727_131308-20_Ch_Chemi.jpg
- __MACOSX/Figure_5_supplement_1_source_data_2/Figure_5_supplement_1_source_data_4_Figure_5_supplement_1E/Original_data/._1st 20210727_131308-20_Ch_Chemi.jpg
- Figure_5_supplement_1_source_data_2/Figure_5_supplement_1_source_data_4_Figure_5_supplement_1E/Original_data/1st 20210727_131308-01_Ch_Chemi.jpg
- __MACOSX/Figure_5_supplement_1_source_data_2/Figure_5_supplement_1_source_data_4_Figure_5_supplement_1E/Original_data/._1st 20210727_131308-01_Ch_Chemi.jpg
- Figure_5_supplement_1_source_data_2/Figure_5_supplement_1_source_data_4_Figure_5_supplement_1E/.DS_Store
- __MACOSX/Figure_5_supplement_1_source_data_2/Figure_5_supplement_1_source_data_4_Figure_5_supplement_1E/._.DS_Store
- Figure_5_supplement_1_source_data_2/.DS_Store
- __MACOSX/Figure_5_supplement_1_source_data_2/._.DS_Store
- Figure_5_supplement_1_source_data_2/Figure_5_supplement_1_source_data_5_Figure_5_supplement_1F/
- Figure_5_supplement_1_source_data_2/Figure_5_supplement_1_source_data_5_Figure_5_supplement_1F/Original_files/
- Figure_5_supplement_1_source_data_2/Figure_5_supplement_1_source_data_5_Figure_5_supplement_1F/Original_files/steady state KD SMIM4 Revision 20211020_145701-04_Ch_Chemi.jpg
- __MACOSX/Figure_5_supplement_1_source_data_2/Figure_5_supplement_1_source_data_5_Figure_5_supplement_1F/
- __MACOSX/Figure_5_supplement_1_source_data_2/Figure_5_supplement_1_source_data_5_Figure_5_supplement_1F/Original_files/
- __MACOSX/Figure_5_supplement_1_source_data_2/Figure_5_supplement_1_source_data_5_Figure_5_supplement_1F/Original_files/._steady state KD SMIM4 Revision 20211020_145701-04_Ch_Chemi.jpg
- Figure_5_supplement_1_source_data_2/Figure_5_supplement_1_source_data_5_Figure_5_supplement_1F/Original_files/steady state KD SMIM4 Revision 20211020_150713-18_Ch_Chemi.jpg
- __MACOSX/Figure_5_supplement_1_source_data_2/Figure_5_supplement_1_source_data_5_Figure_5_supplement_1F/Original_files/._steady state KD SMIM4 Revision 20211020_150713-18_Ch_Chemi.jpg
- Figure_5_supplement_1_source_data_2/Figure_5_supplement_1_source_data_5_Figure_5_supplement_1F/Original_files/KD SMIM4 steady state Revision 20211021_153746-01_Ch_Chemi.jpg
- __MACOSX/Figure_5_supplement_1_source_data_2/Figure_5_supplement_1_source_data_5_Figure_5_supplement_1F/Original_files/._KD SMIM4 steady state Revision 20211021_153746-01_Ch_Chemi.jpg
- Figure_5_supplement_1_source_data_2/Figure_5_supplement_1_source_data_5_Figure_5_supplement_1F/.DS_Store
- __MACOSX/Figure_5_supplement_1_source_data_2/Figure_5_supplement_1_source_data_5_Figure_5_supplement_1F/._.DS_Store
- Figure_5_supplement_1_source_data_2/Figure_5_supplement_1_source_data_5_Figure_5_supplement_1F/Data_labelled/
- Figure_5_supplement_1_source_data_2/Figure_5_supplement_1_source_data_5_Figure_5_supplement_1F/Data_labelled/Figure_5_supplement_1_source_data_5_Figure_5_supplement_1F.pdf
- __MACOSX/Figure_5_supplement_1_source_data_2/Figure_5_supplement_1_source_data_5_Figure_5_supplement_1F/Data_labelled/
- __MACOSX/Figure_5_supplement_1_source_data_2/Figure_5_supplement_1_source_data_5_Figure_5_supplement_1F/Data_labelled/._Figure_5_supplement_1_source_data_5_Figure_5_supplement_1F.pdf
- Figure_5_supplement_1_source_data_2/Figure_5_supplement_1_source_data_6_Figure_5_supplement_1G/
- Figure_5_supplement_1_source_data_2/Figure_5_supplement_1_source_data_6_Figure_5_supplement_1G/.DS_Store
- __MACOSX/Figure_5_supplement_1_source_data_2/Figure_5_supplement_1_source_data_6_Figure_5_supplement_1G/
- __MACOSX/Figure_5_supplement_1_source_data_2/Figure_5_supplement_1_source_data_6_Figure_5_supplement_1G/._.DS_Store
- Figure_5_supplement_1_source_data_2/Figure_5_supplement_1_source_data_6_Figure_5_supplement_1G/Original_files/
- Figure_5_supplement_1_source_data_2/Figure_5_supplement_1_source_data_6_Figure_5_supplement_1G/Original_files/SP146 005.jpg
- __MACOSX/Figure_5_supplement_1_source_data_2/Figure_5_supplement_1_source_data_6_Figure_5_supplement_1G/Original_files/
- __MACOSX/Figure_5_supplement_1_source_data_2/Figure_5_supplement_1_source_data_6_Figure_5_supplement_1G/Original_files/._SP146 005.jpg
- Figure_5_supplement_1_source_data_2/Figure_5_supplement_1_source_data_6_Figure_5_supplement_1G/Original_files/SP146 004.jpg
- __MACOSX/Figure_5_supplement_1_source_data_2/Figure_5_supplement_1_source_data_6_Figure_5_supplement_1G/Original_files/._SP146 004.jpg
- Figure_5_supplement_1_source_data_2/Figure_5_supplement_1_source_data_6_Figure_5_supplement_1G/Original_files/SP146 002.jpg
- __MACOSX/Figure_5_supplement_1_source_data_2/Figure_5_supplement_1_source_data_6_Figure_5_supplement_1G/Original_files/._SP146 002.jpg
- Figure_5_supplement_1_source_data_2/Figure_5_supplement_1_source_data_6_Figure_5_supplement_1G/Original_files/SP146 001.jpg
- __MACOSX/Figure_5_supplement_1_source_data_2/Figure_5_supplement_1_source_data_6_Figure_5_supplement_1G/Original_files/._SP146 001.jpg
- Figure_5_supplement_1_source_data_2/Figure_5_supplement_1_source_data_6_Figure_5_supplement_1G/Data_labelled /
- Figure_5_supplement_1_source_data_2/Figure_5_supplement_1_source_data_6_Figure_5_supplement_1G/Data_labelled /Figure_5_supplement_1_source_data_6_Figure_5_supplement_1G.pdf
- __MACOSX/Figure_5_supplement_1_source_data_2/Figure_5_supplement_1_source_data_6_Figure_5_supplement_1G/Data_labelled /
- __MACOSX/Figure_5_supplement_1_source_data_2/Figure_5_supplement_1_source_data_6_Figure_5_supplement_1G/Data_labelled /._Figure_5_supplement_1_source_data_6_Figure_5_supplement_1G.pdf
