# Supplementary material for: Defining the interactome of the human mitochondrial ribosome identifies SMIM4 and TMEM223 as respiratory chain assembly factors
Source: eLife. 2021 Dec 31;10:e68213. doi: 10.7554/eLife.68213 (PMC8719881; doi:10.7554/eLife.68213)
Supplement: Figure 6—source data 1. [file elife-68213-fig6-data1.zip]

Archive with 98 entries (65 files):
- Figure_6_source_data/
- Figure_6_source_data/.DS_Store
- __MACOSX/
- __MACOSX/Figure_6_source_data/
- __MACOSX/Figure_6_source_data/._.DS_Store
- Figure_6_source_data/Figure_6_source_data_2_Figure_6B/
- Figure_6_source_data/Figure_6_source_data_2_Figure_6B/Original_files/
- Figure_6_source_data/Figure_6_source_data_2_Figure_6B/Original_files/SP143R1 UQ1, SMIM4015.jpg
- __MACOSX/Figure_6_source_data/Figure_6_source_data_2_Figure_6B/
- __MACOSX/Figure_6_source_data/Figure_6_source_data_2_Figure_6B/Original_files/
- __MACOSX/Figure_6_source_data/Figure_6_source_data_2_Figure_6B/Original_files/._SP143R1 UQ1, SMIM4015.jpg
- Figure_6_source_data/Figure_6_source_data_2_Figure_6B/Original_files/SP143R1 redeko cytb, uq2008.jpg
- __MACOSX/Figure_6_source_data/Figure_6_source_data_2_Figure_6B/Original_files/._SP143R1 redeko cytb, uq2008.jpg
- Figure_6_source_data/Figure_6_source_data_2_Figure_6B/Original_files/SP143R1 2.Blot003.jpg
- __MACOSX/Figure_6_source_data/Figure_6_source_data_2_Figure_6B/Original_files/._SP143R1 2.Blot003.jpg
- Figure_6_source_data/Figure_6_source_data_2_Figure_6B/.DS_Store
- __MACOSX/Figure_6_source_data/Figure_6_source_data_2_Figure_6B/._.DS_Store
- Figure_6_source_data/Figure_6_source_data_2_Figure_6B/Data_labelled/
- Figure_6_source_data/Figure_6_source_data_2_Figure_6B/Data_labelled/Figure_6_source_data_2_Figure_6B.pdf
- __MACOSX/Figure_6_source_data/Figure_6_source_data_2_Figure_6B/Data_labelled/
- __MACOSX/Figure_6_source_data/Figure_6_source_data_2_Figure_6B/Data_labelled/._Figure_6_source_data_2_Figure_6B.pdf
- Figure_6_source_data/Figure _6_source_data _1_Figure_6A/
- Figure_6_source_data/Figure _6_source_data _1_Figure_6A/.DS_Store
- __MACOSX/Figure_6_source_data/Figure _6_source_data _1_Figure_6A/
- __MACOSX/Figure_6_source_data/Figure _6_source_data _1_Figure_6A/._.DS_Store
- Figure_6_source_data/Figure _6_source_data _1_Figure_6A/Data_labelled/
- Figure_6_source_data/Figure _6_source_data _1_Figure_6A/Data_labelled/Figure _6_source_data _1_Figure_6A.pdf
- __MACOSX/Figure_6_source_data/Figure _6_source_data _1_Figure_6A/Data_labelled/
- __MACOSX/Figure_6_source_data/Figure _6_source_data _1_Figure_6A/Data_labelled/._Figure _6_source_data _1_Figure_6A.pdf
- Figure_6_source_data/Figure _6_source_data _1_Figure_6A/Original_files/
- Figure_6_source_data/Figure _6_source_data _1_Figure_6A/Original_files/SP147_2d004.jpg
- __MACOSX/Figure_6_source_data/Figure _6_source_data _1_Figure_6A/Original_files/
- __MACOSX/Figure_6_source_data/Figure _6_source_data _1_Figure_6A/Original_files/._SP147_2d004.jpg
- Figure_6_source_data/Figure _6_source_data _1_Figure_6A/Original_files/SP147_2d005.jpg
- __MACOSX/Figure_6_source_data/Figure _6_source_data _1_Figure_6A/Original_files/._SP147_2d005.jpg
- Figure_6_source_data/Figure _6_source_data _1_Figure_6A/Original_files/SP147_1RD002.jpg
- __MACOSX/Figure_6_source_data/Figure _6_source_data _1_Figure_6A/Original_files/._SP147_1RD002.jpg
- Figure_6_source_data/Figure _6_source_data _1_Figure_6A/Original_files/SP147_2d001.jpg
- __MACOSX/Figure_6_source_data/Figure _6_source_data _1_Figure_6A/Original_files/._SP147_2d001.jpg
- Figure_6_source_data/Figure _6_source_data _1_Figure_6A/Original_files/SP147_2d007.jpg
- __MACOSX/Figure_6_source_data/Figure _6_source_data _1_Figure_6A/Original_files/._SP147_2d007.jpg
- Figure_6_source_data/Figure _6_source_data _1_Figure_6A/Original_files/SP147_1RD001.jpg
- __MACOSX/Figure_6_source_data/Figure _6_source_data _1_Figure_6A/Original_files/._SP147_1RD001.jpg
- Figure_6_source_data/Figure _6_source_data _1_Figure_6A/Original_files/SP147_2d006.jpg
- __MACOSX/Figure_6_source_data/Figure _6_source_data _1_Figure_6A/Original_files/._SP147_2d006.jpg
- Figure_6_source_data/Figure _6_source_data _1_Figure_6A/Original_files/SP147 Redeko SMIM4.jpg
- __MACOSX/Figure_6_source_data/Figure _6_source_data _1_Figure_6A/Original_files/._SP147 Redeko SMIM4.jpg
- Figure_6_source_data/Figure_6_source_data_6_Figure_6E/
- Figure_6_source_data/Figure_6_source_data_6_Figure_6E/Data_labelled/
- Figure_6_source_data/Figure_6_source_data_6_Figure_6E/Data_labelled/Figure_6_source_data_6_Figure_6E.pdf
- __MACOSX/Figure_6_source_data/Figure_6_source_data_6_Figure_6E/
- __MACOSX/Figure_6_source_data/Figure_6_source_data_6_Figure_6E/Data_labelled/
- __MACOSX/Figure_6_source_data/Figure_6_source_data_6_Figure_6E/Data_labelled/._Figure_6_source_data_6_Figure_6E.pdf
- Figure_6_source_data/Figure_6_source_data_6_Figure_6E/.DS_Store
- __MACOSX/Figure_6_source_data/Figure_6_source_data_6_Figure_6E/._.DS_Store
- Figure_6_source_data/Figure_6_source_data_6_Figure_6E/Original_files/
- Figure_6_source_data/Figure_6_source_data_6_Figure_6E/Original_files/SP184a003.jpg
- __MACOSX/Figure_6_source_data/Figure_6_source_data_6_Figure_6E/Original_files/
- __MACOSX/Figure_6_source_data/Figure_6_source_data_6_Figure_6E/Original_files/._SP184a003.jpg
- Figure_6_source_data/Figure_6_source_data_6_Figure_6E/Original_files/SP184a002.jpg
- __MACOSX/Figure_6_source_data/Figure_6_source_data_6_Figure_6E/Original_files/._SP184a002.jpg
- Figure_6_source_data/Figure_6_source_data_6_Figure_6E/Original_files/SP184a001.jpg
- __MACOSX/Figure_6_source_data/Figure_6_source_data_6_Figure_6E/Original_files/._SP184a001.jpg
- __MACOSX/Figure_6_source_data/._Figure_6_source_data_6_Figure_6E
- Figure_6_source_data/Figure_6_source_data_3_Figure_6C/
- Figure_6_source_data/Figure_6_source_data_3_Figure_6C/.DS_Store
- __MACOSX/Figure_6_source_data/Figure_6_source_data_3_Figure_6C/
- __MACOSX/Figure_6_source_data/Figure_6_source_data_3_Figure_6C/._.DS_Store
- Figure_6_source_data/Figure_6_source_data_3_Figure_6C/Data_labelled/
- Figure_6_source_data/Figure_6_source_data_3_Figure_6C/Data_labelled/Figure_6_source_data_3_Figure_6C.pdf
- __MACOSX/Figure_6_source_data/Figure_6_source_data_3_Figure_6C/Data_labelled/
- __MACOSX/Figure_6_source_data/Figure_6_source_data_3_Figure_6C/Data_labelled/._Figure_6_source_data_3_Figure_6C.pdf
- Figure_6_source_data/Figure_6_source_data_3_Figure_6C/Original_files/
- Figure_6_source_data/Figure_6_source_data_3_Figure_6C/Original_files/UQS FLAG IP003.jpg
- __MACOSX/Figure_6_source_data/Figure_6_source_data_3_Figure_6C/Original_files/
- __MACOSX/Figure_6_source_data/Figure_6_source_data_3_Figure_6C/Original_files/._UQS FLAG IP003.jpg
- Figure_6_source_data/Figure_6_source_data_3_Figure_6C/Original_files/UQS FLAG IP002.jpg
- __MACOSX/Figure_6_source_data/Figure_6_source_data_3_Figure_6C/Original_files/._UQS FLAG IP002.jpg
- Figure_6_source_data/Figure_6_source_data_3_Figure_6C/Original_files/UQS FLAG IP001.jpg
- __MACOSX/Figure_6_source_data/Figure_6_source_data_3_Figure_6C/Original_files/._UQS FLAG IP001.jpg
- Figure_6_source_data/Figure_6_source_data_4_Figure_6D/
- Figure_6_source_data/Figure_6_source_data_4_Figure_6D/Data_labelled/
- Figure_6_source_data/Figure_6_source_data_4_Figure_6D/Data_labelled/Figure_6_source_data_4_Figure_6D.pdf
- __MACOSX/Figure_6_source_data/Figure_6_source_data_4_Figure_6D/
- __MACOSX/Figure_6_source_data/Figure_6_source_data_4_Figure_6D/Data_labelled/
- __MACOSX/Figure_6_source_data/Figure_6_source_data_4_Figure_6D/Data_labelled/._Figure_6_source_data_4_Figure_6D.pdf
- Figure_6_source_data/Figure_6_source_data_4_Figure_6D/Original_data/
- Figure_6_source_data/Figure_6_source_data_4_Figure_6D/Original_data/20190805-104305-[Phosphor].jpg
- __MACOSX/Figure_6_source_data/Figure_6_source_data_4_Figure_6D/Original_data/
- __MACOSX/Figure_6_source_data/Figure_6_source_data_4_Figure_6D/Original_data/._20190805-104305-[Phosphor].jpg
- Figure_6_source_data/Figure_6_source_data_4_Figure_6D/Original_data/all002.jpg
- __MACOSX/Figure_6_source_data/Figure_6_source_data_4_Figure_6D/Original_data/._all002.jpg
- Figure_6_source_data/Figure_6_source_data_4_Figure_6D/Original_data/1007.jpg
- __MACOSX/Figure_6_source_data/Figure_6_source_data_4_Figure_6D/Original_data/._1007.jpg
- Figure_6_source_data/Figure_6_source_data_4_Figure_6D/Original_data/1003.jpg
- __MACOSX/Figure_6_source_data/Figure_6_source_data_4_Figure_6D/Original_data/._1003.jpg
- Figure_6_source_data/Figure_6_source_data_4_Figure_6D/.DS_Store
- __MACOSX/Figure_6_source_data/Figure_6_source_data_4_Figure_6D/._.DS_Store
