# Supplementary material for: Defining the interactome of the human mitochondrial ribosome identifies SMIM4 and TMEM223 as respiratory chain assembly factors
Source: eLife. 2021 Dec 31;10:e68213. doi: 10.7554/eLife.68213 (PMC8719881; doi:10.7554/eLife.68213)
Supplement: Supplementary file 2. [file elife-68213-supp2.xlsx]

## Sheet: Table S2_SMIM4 SILAC-IPs
										Data Determined Across Replicates 1 - 4								Replicate 1									Replicate 2									Replicate 3									Replicate 4
	Protein Group ID	Protein IDs	Gene Names	Fasta Headers	Molecular Weight [kDa]	Q-value	Score	# of Proteins in Protein Group	Mitochondrial Ribosomal Subunit (small/large SU)	Enrichment Factor	Mean Log10 Ratio SMIM4/WT	P-value	-Log10 P-value	Sequence Coverage [%]	Peptides	Unique Peptides	Ratio SMIM4/WT	Ratio Variability [%]	Ratio Counts	Intensity	Intensity L	Intensity H	Sequence Coverage [%]	Peptides	Unique Peptides	Ratio SMIM4/WT	Ratio Variability [%]	Ratio Counts	Intensity	Intensity L	Intensity H	Sequence Coverage [%]	Peptides	Unique Peptides	Ratio SMIM4/WT	Ratio Variability [%]	Ratio Counts	Intensity	Intensity L	Intensity H	Sequence Coverage [%]	Peptides	Unique Peptides	Ratio SMIM4/WT	Ratio Variability [%]	Ratio Counts	Intensity	Intensity L	Intensity H
	833	Q9NVA1;Q9NVA1-2;F6UTR7;B1AKV3;Q9NVA1-5;Q9NVA1-4;B1AKV6;B1AKV4;B1AKV2;Q9NVA1-3;F8WCR2;H7BZM2	UQCC1	Ubiquinol-cytochrome-c reductase complex assembly factor 1;Isoform 2 of Ubiquinol-cytochrome-c reductase complex assembly factor 1;Ubiquinol-cytochrome-c reductase complex assembly factor 1;Ubiquinol-cytochrome-c reductase complex assembly factor 1 (Fragme	34.6	0	208.76	12		88.0158	1.94456	0.00379094	2.42125	22.4	6	6	47.955	35.101	3	240280000	3418100	236860000	23.4	6	6	49.781	16.056	3	87468000	1541700	85926000	23.7	6	6	35.9208	150.09	2	157250000	156310000	943030	29.8	9	9	699.839	NaN	1	131220000	131170000	48691
	637	P81605;P81605-2	DCD	Dermcidin;Isoform 2 of Dermcidin	11.284	0	8.0372	2		87.3276	1.94115	0.00657572	2.18206	10	1	1	NaN	NaN	0	856540	856540	0	10	1	1	NaN	NaN	0	2813400	2813400	0	10	1	1	79.6242	NaN	1	999810	986810	13005	10	1	1	95.7763	NaN	1	318300	314650	3645.9
	702	Q4G0I0	CCSMST1	Protein CCSMST1	15.004	0	61.373	1		62.6684	1.79705	0.00448728	2.34802	14.4	2	2	29.314	NaN	1	32762000	415820	32347000	15.9	2	2	76.138	NaN	1	13521000	137490	13383000	33.3	3	3	NaN	NaN	0	72646000	72646000	0	38.6	4	4	110.273	NaN	1	50860000	50808000	51343
	757	Q8WVI0	SMIM4	Small integral membrane protein 4	8.6961	0	48.956	1		53.4485	1.72794	0.00559732	2.25202	0	0	0	NaN	NaN	0	0	0	0	15.7	1	1	23.404	94.923	2	533480000	12006000	521470000	15.7	1	1	95.8313	62.603	2	1815000000	1810000000	5061000	15.7	1	1	68.0782	217.28	2	997950000	993890000	4059800
	872	Q9Y2R0;K7EPV0	COA3	Cytochrome c oxidase assembly factor 3 homolog, mitochondrial;Cytochrome c oxidase assembly factor 3 homolog, mitochondrial	11.731	0	11.343	2		46.1729	1.66439	0.00326839	2.48567	0	0	0	NaN	NaN	0	0	0	0	0	0	0	NaN	NaN	0	0	0	0	9.4	1	1	44.3912	NaN	1	4867700	4769100	98655	8.5	1	1	48.0261	NaN	1	4109500	4056500	53018
	705	Q56VL3;D6RD77;J3KPI9;Q56VL3-2	OCIAD2	OCIA domain-containing protein 2	16.953	0	40.895	4		38.873	1.58965	0.00143555	2.84298	8.4	1	1	18.878	NaN	1	11223000	432810	10790000	8.4	1	1	20.685	NaN	1	1297400	48214	1249100	20.8	3	3	99.4332	NaN	1	19739000	19668000	70910	26.6	4	4	58.8097	121.28	2	12220000	12104000	115450
	838	Q9NWS8;A0A087WXU0;A0A2R8Y4J4;Q9NWS8-2;Q5SZ82;A0A2R8Y4P5;A0A2R8YFC3;Q9NWS8-3	RMND1	Required for meiotic nuclear division protein 1 homolog;Required for meiotic nuclear division protein 1 homolog;Required for meiotic nuclear division protein 1 homolog;Isoform 2 of Required for meiotic nuclear division protein 1 homolog;Required for meioti	51.603	0	234.02	8		35.361	1.54852	0.00163201	2.78728	14	6	6	21.19	138.86	3	13122000	190870	12932000	21.2	9	9	25.3	178.42	4	6450800	281220	6169500	22	9	9	121.389	132.3	3	55136000	55049000	87350	22.5	9	9	24.0252	NaN	1	14113000	14094000	18623
	819	Q9H9B4;D6RFI0;D6RDG7;S4R2X2;D6RAE9	SFXN1	Sideroflexin-1;Sideroflexin-1 (Fragment)	35.619	0	323.31	5		34.5088	1.53793	0.00208153	2.68162	29.8	8	8	14.035	58.606	13	112190000	7893800	104300000	25.8	7	7	18.392	16.784	9	147030000	7006900	140020000	50.3	14	13	68.7285	31.266	13	341160000	335750000	5404600	50	13	12	79.936	17.189	13	201360000	198640000	2713200
	362	O60830;O60830-2;V9GYS0;V9GYU0;V9GYK7	TIMM17B	Mitochondrial import inner membrane translocase subunit Tim17-B;Isoform 2 of Mitochondrial import inner membrane translocase subunit Tim17-B;Mitochondrial import inner membrane translocase subunit Tim17-B;Mitochondrial import inner membrane translocase sub	18.273	0	106.61	5		30.5269	1.48468	0.00916969	2.03765	0	0	0	NaN	NaN	0	0	0	0	4.1	1	1	11.958	NaN	1	10717000	640480	10077000	30.2	4	4	46.4662	NaN	1	35909000	35730000	178840	39	5	5	51.198	45.387	2	10563000	10382000	180620
	345	O14925;Q5SRD1;B4DDK6	TIMM23;TIMM23B	Mitochondrial import inner membrane translocase subunit Tim23;Putative mitochondrial import inner membrane translocase subunit Tim23B;Putative mitochondrial import inner membrane translocase subunit Tim23B	21.943	0	259.71	3		30.328	1.48184	0.0201879	1.69491	0	0	0	NaN	NaN	0	0	0	0	0	0	0	NaN	NaN	0	0	0	0	14.4	2	2	24.4194	33.341	2	23418000	22418000	999950	22.5	3	3	37.6662	244.84	3	20516000	19816000	700160
	245	F8VVM2;Q00325-2;Q00325;F8VZL5;F8VWR4;F8VWQ0	SLC25A3	Phosphate carrier protein, mitochondrial;Isoform B of Phosphate carrier protein, mitochondrial;Phosphate carrier protein, mitochondrial	36.161	0	168.09	6		29.4221	1.46867	0.00215009	2.66754	17.9	5	5	14.358	20.038	4	29551000	3923900	25627000	12	4	4	13.584	19.107	5	35430000	3512700	31917000	26.2	7	7	64.2137	45.902	5	120850000	118850000	2002000	11.1	3	3	59.8337	42.306	3	47482000	46649000	832710
	297	J3KPT4;Q9H4I3;Q9H4I3-2	TRABD	TraB domain-containing protein;TraB domain-containing protein;Isoform 2 of TraB domain-containing protein	42.692	0	79.285	3		28.5565	1.4557	0.00364484	2.43832	7.9	3	3	11.532	23.221	2	4173600	254230	3919300	10.3	3	3	12.181	39.642	2	4305000	287480	4017600	16.6	5	5	57.5043	154.86	3	15818000	15023000	795010	15.8	6	6	82.3248	198.75	3	8980300	8876000	104330
	790	V5IRT4;Q9BRT2;Q5TAQ0	UQCC2	Ubiquinol-cytochrome-c reductase complex assembly factor 2 (Fragment);Ubiquinol-cytochrome-c reductase complex assembly factor 2;Ubiquinol-cytochrome-c reductase complex assembly factor 2	14.743	0	122.95	3		27.6858	1.44226	0.00461981	2.33538	12.7	1	1	NaN	NaN	0	4465300	0	4465300	25.4	3	3	46.29	54.163	4	46150000	795300	45355000	54.8	6	6	29.9141	175.68	2	127660000	124860000	2790300	38.1	6	6	15.3252	238.96	3	84252000	84069000	183270
	322	L0R6Q1	SLC35A4	SLC35A4 upstream open reading frame protein	11.133	0	55.302	1		25.2221	1.40178	0.0173474	1.76076	16.5	2	2	NaN	NaN	0	6620100	0	6620100	25.2	3	3	14.288	5.1206	3	6314900	373690	5941300	40.8	5	5	12.9681	203.24	2	35944000	33853000	2091500	46.6	4	4	86.5951	21.836	2	16414000	16215000	199180
	34	A0A0A0MS41;A0A1P0AYU5;Q9BWM7;S4R3N9	SFXN3	Sideroflexin;Sideroflexin;Sideroflexin-3;Sideroflexin-3	35.503	0	30.93	4		24.6674	1.39212	0.000679249	3.16797	2.8	1	1	15.538	NaN	1	42010000	150950	41859000	2.8	1	1	20.369	NaN	1	6747600	336630	6411000	24	6	5	54.8035	126.02	4	43186000	42192000	994740	19.6	5	4	21.3461	183.35	2	20826000	20302000	524030
	716	Q69YU5;F8VQR3;F8VS87;G3V1W1;F8VXG8	C12orf73	Uncharacterized protein C12orf73	8.0224	0	31.057	5		24.3699	1.38685	0.00645312	2.19023	43.7	3	3	22.842	57.661	3	49690000	1586100	48104000	9.9	1	1	26	57.691	2	15144000	360450	14784000	35.2	2	2	NaN	NaN	0	3249900	3249900	0	43.7	4	4	NaN	NaN	0	39560000	39560000	0
	393	O95831-3;O95831;O95831-2;E9PMA0;O95831-5;O95831-6;O95831-4	AIFM1	Isoform 3 of Apoptosis-inducing factor 1, mitochondrial;Apoptosis-inducing factor 1, mitochondrial;Isoform 2 of Apoptosis-inducing factor 1, mitochondrial;Apoptosis-inducing factor 1, mitochondrial;Isoform 5 of Apoptosis-inducing factor 1, mitochondrial	66.294	0	292.93	7		19.5352	1.29082	0.00289851	2.53782	19.9	10	10	10.268	26.589	9	21497000	1675500	19821000	18.4	9	9	8.7212	15.933	11	23194000	1845000	21350000	23.6	12	12	41.0442	83.488	9	69105000	67836000	1269000	25.5	13	13	39.6244	40.099	6	35629000	35017000	612310
	461	P13073;H3BPG0;H3BN72;H3BNV9;Q86WV2;H3BNI5	COX4I1	Cytochrome c oxidase subunit 4 isoform 1, mitochondrial;Cytochrome c oxidase subunit 4 isoform 1, mitochondrial (Fragment);Cytochrome c oxidase subunit 4 isoform 1, mitochondrial;Cytochrome c oxidase subunit 4 isoform 1, mitochondrial;COX4I1 protein	19.576	0	97.937	6		18.4124	1.26511	0.00257696	2.58889	27.2	4	4	8.3777	13.414	5	350280000	30025000	320250000	33.7	5	5	10.453	37.127	7	154420000	11578000	142840000	43.2	9	9	33.1818	57.563	9	619400000	602450000	16949000	39.1	7	7	39.5523	29.813	9	351820000	342680000	9140800
	718	Q6NUK1;Q6NUK1-2;H3BMI3;J3KN42	SLC25A24	Calcium-binding mitochondrial carrier protein SCaMC-1;Isoform 2 of Calcium-binding mitochondrial carrier protein SCaMC-1	53.354	0	89.321	4		17.6412	1.24653	0.0170997	1.76701	1.9	1	1	NaN	NaN	0	9488200	764800	8723400	19.1	6	6	7.3119	72.857	4	5424100	403810	5020300	14.7	5	5	47.7692	NaN	1	18563000	18279000	283570	14.5	6	6	15.7183	119.46	2	6199200	5910400	288720
	459	P12236	SLC25A6	ADP/ATP translocase 3	32.866	0	33.39	1		17.5485	1.24424	0.00393337	2.40523	17.4	5	1	8.3484	52.898	2	5120300	583340	4537000	20.5	6	1	7.8894	10.762	2	1306600	121600	1185000	20.5	6	1	32.1543	32.797	2	10291000	9987200	304180	28.9	8	1	44.7788	NaN	1	1605200	1571100	34071
	424	P05141;Q9H0C2	SLC25A5	ADP/ATP translocase 2	32.852	0	190.89	2		17.1372	1.23394	0.00291617	2.53519	34.9	9	4	7.0197	24.772	4	57848000	4909200	52939000	24.2	7	2	10.753	2.4981	3	23189000	1711200	21478000	29.5	9	4	32.2165	49.726	5	196320000	190180000	6136700	32.2	10	5	35.4673	35.694	6	95697000	92312000	3384800
	292	I3L1P8;Q02978;Q02978-2	SLC25A11	Mitochondrial 2-oxoglutarate/malate carrier protein (Fragment);Mitochondrial 2-oxoglutarate/malate carrier protein;Isoform 2 of Mitochondrial 2-oxoglutarate/malate carrier protein	32.182	0	317.33	3		16.9193	1.22838	0.00318041	2.49752	33.1	7	7	6.9804	75.554	5	27595000	2606600	24988000	25	6	6	10.064	38.731	8	11267000	817660	10450000	45.3	10	10	35.6583	76.234	7	74874000	73281000	1593200	47.3	11	11	32.7129	34.218	8	32171000	31713000	458040
	279	H3BNX8;P20674;H3BRM5;H3BV69	COX5A	Cytochrome c oxidase subunit 5A, mitochondrial;Cytochrome c oxidase subunit 5A, mitochondrial;Cytochrome c oxidase subunit 5A, mitochondrial;Cytochrome c oxidase subunit 5A, mitochondrial	17.235	0	76.623	4		16.7575	1.22421	0.00332012	2.47885	14.4	2	2	7.1462	39.685	2	72934000	7545900	65388000	20.3	3	3	9.4036	19.3	3	46854000	3529900	43324000	20.3	3	3	36.7444	30.597	4	189860000	183440000	6424300	14.4	2	2	31.9356	NaN	1	48835000	47261000	1573500
	860	Q9UJZ1;A0A087WYB4;Q9UJZ1-2;F2Z2I8	STOML2	Stomatin-like protein 2, mitochondrial;Stomatin-like protein 2, mitochondrial;Isoform 2 of Stomatin-like protein 2, mitochondrial	38.534	0	323.31	4		16.3718	1.2141	0.00285182	2.54488	43.3	13	13	7.607	18.14	14	75057000	6457200	68600000	40.4	11	11	9.0945	120.81	15	153720000	15353000	138360000	44.7	16	16	32.3866	22.479	17	296250000	285300000	10957000	45.5	18	18	32.0646	38.873	19	174310000	166790000	7527300
	529	P35232;C9JW96;E9PCW0;C9JZ20;E7ESE2;P35232-2;D6RBK0	PHB	Prohibitin;Prohibitin (Fragment);Prohibitin (Fragment);Prohibitin (Fragment);Prohibitin (Fragment)	29.804	0	323.31	7		15.0295	1.17694	0.00331991	2.47887	49.6	12	12	7.6928	23.681	16	1193900000	108620000	1085300000	50	13	13	7.3363	47.824	24	572440000	52767000	519680000	70.2	15	15	28.0875	44.414	21	2422900000	2320400000	102540000	78.7	18	18	32.1885	42.727	27	769530000	744430000	25102000
	859	Q9UJS0;Q9UJS0-2;R4GN64	SLC25A13	Calcium-binding mitochondrial carrier protein Aralar2;Isoform 2 of Calcium-binding mitochondrial carrier protein Aralar2	74.175	0	323.31	3		14.694	1.16714	0.00289375	2.53854	19.7	11	9	8.0139	67.512	8	8479200	855610	7623600	14.5	8	6	7.3476	19.477	3	4426800	313730	4113100	29.3	15	12	32.1461	54.001	11	30077000	29063000	1013500	29.2	16	11	24.6287	34.356	9	18428000	17902000	525490
	822	Q9HBL7	PLGRKT	Plasminogen receptor (KT)	17.201	0.005148	7.088	1		14.3983	1.15831	0.0043832	2.35821	0	0	0	NaN	NaN	0	0	0	0	6.8	1	1	NaN	NaN	0	1794100	0	1794100	6.8	1	1	14.937	NaN	1	7397300	6914100	483220	6.8	1	1	13.8791	NaN	1	3844300	3625100	219140
	298	J3KPX7;Q99623;F5GY37;Q99623-2;F5GWA7;F5H3X6;F5H0C5;F5H2D2;U3KPZ5	PHB2	Prohibitin-2;Prohibitin-2;Prohibitin-2;Isoform 2 of Prohibitin-2;Prohibitin-2 (Fragment);Prohibitin-2 (Fragment)	33.239	0	323.31	9		14.3953	1.15822	0.00264309	2.57789	62.8	17	17	8.0337	19.396	26	736490000	75286000	661210000	48.3	13	13	7.3641	51.351	22	399570000	38933000	360640000	63.8	19	19	24.266	42.634	26	1169400000	1117000000	52354000	68.5	22	22	29.9124	72.981	30	689470000	658570000	30902000
	551	P43304;P43304-2;F5GYK7	GPD2	Glycerol-3-phosphate dehydrogenase, mitochondrial;Isoform 2 of Glycerol-3-phosphate dehydrogenase, mitochondrial;Glycerol-3-phosphate dehydrogenase	80.852	0	189.89	3		14.3812	1.15779	0.00415159	2.38179	8.5	5	5	7.6425	41.158	2	1574000	61383	1512600	3.2	2	2	6.2634	NaN	1	754430	41723	712710	21.9	13	13	33.7405	79.58	5	11883000	11716000	166310	17.5	11	11	26.4838	26.007	4	7188800	7093300	95527
	799	Q9BVV7;J3QRI1;J3KRJ3	TIMM21	Mitochondrial import inner membrane translocase subunit Tim21;Mitochondrial import inner membrane translocase subunit Tim21 (Fragment)	28.202	0	24.326	3		13.802	1.13994	0.0125172	1.90249	0	0	0	NaN	NaN	0	0	0	0	11.3	3	3	7.3532	75.008	3	7975200	1308800	6666300	4	1	1	11.5836	NaN	1	4207200	3594800	612370	12.9	3	3	30.868	23.653	3	14756000	14094000	662420
	578	P53007;B4DP62	SLC25A1	Tricarboxylate transport protein, mitochondrial;Solute carrier family 25 (Mitochondrial carrier citrate transporter), member 1, isoform CRA_b	34.012	0	66.668	2		13.7864	1.13945	0.0041887	2.37792	10	3	3	5.3035	31.365	2	3774300	317610	3456700	12.5	4	4	9.0344	36.272	7	7848900	674630	7174300	23.8	7	7	22.0931	66.279	7	62487000	60804000	1683000	20.6	6	6	34.1262	85.39	6	20474000	20136000	338490
	787	Q9BQ95;Q9BQ95-4;Q9BQ95-2;J3KTF5;K7EPL5;K7EN32;Q9BQ95-3;K7EJI1;K7EIK2;K7EJG5	ECSIT	Evolutionarily conserved signaling intermediate in Toll pathway, mitochondrial;Isoform 4 of Evolutionarily conserved signaling intermediate in Toll pathway, mitochondrial;Isoform 2 of Evolutionarily conserved signaling intermediate in Toll pathway, mitocho	49.148	0	84.73	10		13.4728	1.12946	0.00852833	2.06914	0	0	0	NaN	NaN	0	0	0	0	7	3	3	7.4267	23.601	2	776540	81498	695040	31.3	9	9	13.4633	43.613	4	21780000	21227000	552530	23.7	6	6	24.4582	11.15	2	5863000	5804400	58512
	776	Q96HS1;Q96HS1-2;F5GXG4	PGAM5	Serine/threonine-protein phosphatase PGAM5, mitochondrial;Isoform 2 of Serine/threonine-protein phosphatase PGAM5, mitochondrial	32.004	0	168.41	3		13.3933	1.12689	0.00399094	2.39892	27.7	9	9	6.396	23.238	14	339610000	35928000	303680000	22.1	6	6	6.992	135.21	11	131350000	14075000	117270000	35.6	10	10	21.835	37.928	18	571390000	538520000	32870000	34.9	13	13	32.9522	37.337	15	167720000	159970000	7751800
	795	Q9BUB7;Q9BUB7-2;D4PHA6;Q9BUB7-3	TMEM70	Transmembrane protein 70, mitochondrial;Isoform 2 of Transmembrane protein 70, mitochondrial	28.969	0	61.322	4		13.2494	1.1222	0.00143931	2.84185	4.6	1	1	11.851	NaN	1	4515400	495030	4020300	12.3	3	3	11.521	15.382	3	7725000	644460	7080500	12.3	3	3	7.62021	84.442	3	33611000	30877000	2733900	12.3	3	3	29.6191	69.145	2	15723000	15321000	401280
	391	Q5R3B4;O95563	MPC2	Mitochondrial pyruvate carrier (Fragment);Mitochondrial pyruvate carrier 2	11.681	0	13.247	2		13.1	1.11727	0.0350662	1.45511	17.1	2	2	NaN	NaN	0	3729600	0	3729600	7.6	1	1	9.8557	NaN	1	750740	48702	702040	17.1	2	2	17.4122	NaN	1	8116600	7995800	120750	17.1	2	2	NaN	NaN	0	4696200	4696200	0
	356	O43819	SCO2	Protein SCO2 homolog, mitochondrial	29.81	0	37.971	1		13.0421	1.11535	0.0273651	1.5628	0	0	0	NaN	NaN	0	0	0	0	10.5	2	2	3.9178	NaN	1	10257000	689860	9566700	13.9	3	3	32.3342	51.98	2	56260000	54713000	1547400	18	3	3	17.5119	NaN	1	3038800	3011800	26916
	450	P10606	COX5B	Cytochrome c oxidase subunit 5B, mitochondrial	13.696	0	37.307	1		12.8501	1.1089	0.00356299	2.44819	9.3	1	1	6.0429	NaN	1	15523000	1981100	13542000	24	4	4	7.1924	22.793	6	17503000	1828400	15675000	14.7	2	2	23.5766	67.504	2	38030000	36674000	1355100	19.4	4	4	26.6085	8.3308	4	44443000	42423000	2020900
	855	Q9UDW1-2;Q9UDW1	UQCR10	Isoform 2 of Cytochrome b-c1 complex subunit 9;Cytochrome b-c1 complex subunit 9	6.7387	0.0096502	6.3338	2		12.8046	1.10737	0.0433234	1.36328	11.3	1	1	9.0305	NaN	1	12933000	1340600	11592000	11.3	1	1	NaN	NaN	0	0	0	0	11.3	1	1	NaN	NaN	0	7627200	7627200	0	11.3	1	1	18.1561	NaN	1	3795900	3577600	218320
	810	Q9GZY4;C9JA07;C9J6J1	COA1	Cytochrome c oxidase assembly factor 1 homolog;Cytochrome c oxidase assembly factor 1 homolog (Fragment)	16.694	0	24.058	3		12.7983	1.10715	0.0023268	2.63324	6.2	1	1	7.3195	NaN	1	3541400	533800	3007600	13.7	2	2	9.9441	NaN	1	2092700	174040	1918600	30.8	4	4	10.9493	29.302	2	18044000	17680000	363490	13.7	2	2	33.6644	NaN	1	8833800	8677500	156330
	815	Q9H3K2	GHITM	Growth hormone-inducible transmembrane protein	37.205	0	42.424	1		12.6493	1.10206	0.000232049	3.63442	0	0	0	NaN	NaN	0	0	0	0	6.1	2	2	11.477	NaN	1	1372100	30848	1341200	6.4	3	3	13.8677	171.04	2	4490900	4180300	310540	12.5	5	5	12.7163	105.77	2	4846900	4673600	173270
	770	Q96DA6-2;Q96DA6;A0A2R8Y817;F2Z3A7;G5E9V2	DNAJC19	Isoform 2 of Mitochondrial import inner membrane translocase subunit TIM14;Mitochondrial import inner membrane translocase subunit TIM14;Mitochondrial import inner membrane translocase subunit TIM14;Mitochondrial import inner membrane translocase subunit T	10.079	0	32.039	5		12.4904	1.09658	0.0142079	1.84747	9.9	1	1	8.8951	NaN	1	3227800	271460	2956400	26.4	3	3	7.3968	28.901	2	5743200	577030	5166100	0	0	0	NaN	NaN	0	0	0	0	24.2	2	2	29.6165	NaN	1	13148000	12997000	151100
	878	Q9Y4W6;K7EP56;B7Z651;A0A0U1RQN6;E9PHW9;I6L894;Q01484-5;Q01484-2;Q01484	AFG3L2	AFG3-like protein 2	88.583	0	290.94	9		12.4889	1.09652	0.00255795	2.59211	18.1	15	15	6.7155	21.495	15	23530000	2775200	20755000	14.7	12	12	7.2035	32.274	15	32349000	3089400	29259000	24.2	18	18	25.144	35.287	16	96114000	84187000	11927000	15.3	13	13	20.0004	66.459	14	45373000	42079000	3293900
	40	I3L1U7;I3L0X9;I3L3T0;P57737-3;A0A0A6YYL4;Q9Y3D7;A0A0B4J298	PAM16;CORO7-PAM16	Mitochondrial import inner membrane translocase subunit TIM16;Mitochondrial import inner membrane translocase subunit TIM16;HCG15164, isoform CRA_b;Isoform 3 of Coronin-7;Coronin;Mitochondrial import inner membrane translocase subunit TIM16	14.013	0	69.936	7		12.4797	1.0962	0.0143252	1.8439	0	0	0	NaN	NaN	0	0	0	0	17.1	2	2	5.2115	1.17	2	3824300	403250	3421000	29.5	2	2	19.5626	68.025	2	3833000	3678700	154270	43.4	4	4	19.0643	40.765	4	20579000	19583000	996060
	700	Q16891-2;Q16891;B9A067;Q16891-4;C9J406;Q16891-3;H7C463;A0A087WYS0;D6RAW4	IMMT	Isoform 2 of MICOS complex subunit MIC60;MICOS complex subunit MIC60;MICOS complex subunit MIC60;Isoform 4 of MICOS complex subunit MIC60;MICOS complex subunit MIC60;Isoform 3 of MICOS complex subunit MIC60;MICOS complex subunit MIC60 (Fragment)	82.624	0	323.31	9		12.3458	1.09152	0.00370437	2.43129	36.3	27	27	6.6239	87.583	30	109780000	12736000	97045000	28.4	22	22	6.07	106.11	27	171560000	19353000	152200000	49.7	33	33	21.9236	73.628	37	533880000	510730000	23148000	54.2	33	33	26.3546	94.275	34	238500000	223920000	14581000
	287	H7C1U8;Q9BUR5-2;Q9BUR5;A0A0J9YWW6;G3V1B6	APOO	MICOS complex subunit (Fragment);Isoform 2 of MICOS complex subunit MIC26;MICOS complex subunit MIC26;MICOS complex subunit (Fragment)	20.08	0	61.75	5		12.3249	1.09078	0.00325679	2.48721	11.8	2	2	7.9526	NaN	1	6965300	2707000	4258300	18.5	3	3	5.503	66.474	3	13230000	1723800	11506000	25.8	4	4	20.6531	89.149	4	88744000	84635000	4108700	29.8	5	5	25.5297	23.958	5	57850000	55561000	2289100
	781	Q96TA2-3;Q96TA2-2;Q96TA2;Q96I63;R4GNA5;Q5T8D1;Q5T8D2	YME1L1	Isoform 3 of ATP-dependent zinc metalloprotease YME1L1;Isoform 2 of ATP-dependent zinc metalloprotease YME1L1;ATP-dependent zinc metalloprotease YME1L1;ATP-dependent zinc metalloprotease YME1L1	75.981	0	323.31	7		11.9327	1.07674	0.00113565	2.94476	7	4	4	9.0463	89.478	4	3527300	402770	3124600	16.7	9	9	7.3989	50.611	7	6878800	689070	6189700	25.2	13	13	12.8825	90.736	9	49304000	46536000	2768100	28.6	14	14	23.5139	124.73	7	17360000	16659000	701240
	368	O75431-2;O75431;C9JNK6;C9JAZ1	MTX2	Isoform 2 of Metaxin-2;Metaxin-2;Metaxin-2;Metaxin-2 (Fragment)	28.823	0	139.44	4		11.6391	1.06592	0.00186454	2.72943	13	3	3	6.879	13.414	3	50423000	4913200	45510000	17	4	4	7.2645	29.111	6	17838000	1719800	16119000	33.6	7	7	15.9793	154.85	10	113000000	90734000	22261000	33.6	7	7	22.9822	46.201	8	47570000	45729000	1841100
	749	Q8NBN7;Q8NBN7-2;G8JLA1	RDH13	Retinol dehydrogenase 13;Isoform 2 of Retinol dehydrogenase 13;Retinol dehydrogenase 13	35.932	0	54.05	3		11.507	1.06096	0.00277601	2.55658	9.4	3	3	5.2931	40.409	2	1208000	106080	1102000	3.9	1	1	8.1246	NaN	1	700870	75353	625520	10.9	3	3	22.829	17.462	2	6483000	6272900	210060	10.9	3	3	17.8587	34.621	3	3058700	2889100	169680
	879	Q9Y512	SAMM50	Sorting and assembly machinery component 50 homolog	51.976	0	244.41	1		11.3881	1.05645	0.00129975	2.88614	7.2	3	3	7.2112	13.962	3	10086000	1459900	8626100	22.8	11	11	8.0267	29.264	12	30475000	3358000	27117000	37.7	15	15	12.8747	102.82	13	110630000	103700000	6934100	39.2	16	16	22.5698	38.632	14	105250000	101390000	3861300
	444	P09669	COX6C	Cytochrome c oxidase subunit 6C	8.7813	0	17.55	1		11.3023	1.05317	0.0104618	1.9804	9.3	1	1	7.6419	NaN	1	7107300	1002800	6104500	10.7	1	1	8.2051	NaN	1	2746800	327170	2419600	0	0	0	NaN	NaN	0	0	0	0	21.3	3	3	23.0256	48.255	3	48594000	46381000	2212900
	140	C9JRZ6;Q9NX63;F8WAR4;A0A286YEX5	CHCHD3	MICOS complex subunit;MICOS complex subunit MIC19;MICOS complex subunit	26.753	0	204.31	4		10.8171	1.03411	0.00359739	2.44401	27.6	6	6	5.8461	48.955	6	75192000	8607100	66585000	31	7	7	6.5047	131.96	7	82468000	8530800	73937000	28	8	8	28.1405	52.184	8	226220000	217660000	8563300	27.6	6	6	12.7944	62.814	7	68550000	64097000	4453200
	701	Q3ZCQ8;Q3ZCQ8-2;M0R0C3;M0R2F8;Q3ZCQ8-3;M0R003;M0QXC3;M0R2Z3;M0R303;M0R2D2;M0R1Y4;M0R047	TIMM50	Mitochondrial import inner membrane translocase subunit TIM50;Isoform 2 of Mitochondrial import inner membrane translocase subunit TIM50;Mitochondrial import inner membrane translocase subunit TIM50 (Fragment);Mitochondrial import inner membrane translocas	39.646	0	321.64	12		10.8136	1.03397	0.00297329	2.52676	27.8	9	9	5.7249	59.253	13	34573000	4266200	30307000	21.8	6	6	6.3237	158.43	14	44052000	6094600	37957000	26.1	10	10	18.8228	36.973	14	144560000	136300000	8264600	26.1	11	11	20.0658	35.078	16	86138000	81746000	4392400
	818	Q9H845;H0Y8Z9;D6RCD8	ACAD9	Acyl-CoA dehydrogenase family member 9, mitochondrial;Acyl-CoA dehydrogenase family member 9, mitochondrial (Fragment)	68.76	0	235.82	3		10.6238	1.02628	0.00342495	2.46535	16.4	9	9	5.7468	87.028	4	3029700	285770	2744000	16.1	9	9	5.9869	98.444	7	8153000	1154000	6999000	27.1	14	14	15.548	145.23	8	68971000	66944000	2027700	21.7	13	13	23.8129	65.309	8	18009000	17577000	432450
	841	Q9NX14;Q9NX14-2	NDUFB11	NADH dehydrogenase [ubiquinone] 1 beta subcomplex subunit 11, mitochondrial;Isoform 2 of NADH dehydrogenase [ubiquinone] 1 beta subcomplex subunit 11, mitochondrial	17.316	0	28.056	2		10.5684	1.02401	0.0402968	1.39473	0	0	0	NaN	NaN	0	0	0	0	6.5	1	1	7.8285	NaN	1	715940	57208	658730	27.5	2	2	NaN	NaN	0	12052000	12052000	0	38.6	4	4	14.2674	287.84	3	10764000	6889000	3874800
	840	Q9NX00	TMEM160	Transmembrane protein 160	19.657	0	51.85	1		10.5547	1.02345	0.0143017	1.84461	11.2	2	2	23.658	NaN	1	7617000	12849	7604200	0	0	0	NaN	NaN	0	0	0	0	20.2	3	3	6.40492	NaN	1	22938000	20462000	2476300	25.5	4	4	7.75976	NaN	1	11320000	10041000	1279000
	337	O00483	NDUFA4	Cytochrome c oxidase subunit NDUFA4	9.3697	0	13.925	1		10.508	1.02152	0.00311355	2.50674	12.3	1	1	5.7714	NaN	1	9247900	1109400	8138500	12.3	1	1	7.123	NaN	1	7599500	824520	6775000	27.2	2	2	11.0456	37.095	3	30004000	27607000	2397000	27.2	2	2	26.85	122.73	2	21563000	20384000	1179100
	387	O95202;O95202-2;O95202-3	LETM1	Mitochondrial proton/calcium exchanger protein	83.353	0	225.2	3		10.4885	1.02071	0.00161593	2.79158	4.7	3	3	6.076	53.713	3	1816600	235700	1580900	6.5	4	4	7.972	51.356	3	1813400	235990	1577400	13.1	9	9	11.7818	69.269	7	10917000	10442000	474740	10.3	7	7	21.2062	49.688	5	3723300	3548300	175040
	275	H0YL22;Q9Y375	NDUFAF1	Complex I intermediate-associated protein 30, mitochondrial;Complex I intermediate-associated protein 30, mitochondrial	30.042	0	22.12	2		10.4772	1.02024	0.0396438	1.40183	0	0	0	NaN	NaN	0	0	0	0	7.7	2	2	7.8076	NaN	1	692650	47879	644770	8	2	2	14.0596	NaN	1	2366600	2263100	103480	3.4	1	1	NaN	NaN	0	991360	991360	0
	400	P00403	MT-CO2	Cytochrome c oxidase subunit 2	25.565	0	97.166	1		10.3303	1.01411	0.00306777	2.51318	17.6	3	3	5.6708	23.894	3	158150000	19734000	138410000	24.7	4	4	5.8897	24.929	4	46538000	5755900	40782000	29.1	5	5	17.3037	65.529	4	211060000	199710000	11353000	16.3	3	3	19.7048	23.476	4	156670000	149560000	7107400
	251	F8W7Q4;Q96A26;E9PH05	FAM162A	Protein FAM162A;Protein FAM162A;Protein FAM162A	16.515	0	47.154	3		10.3094	1.01323	0.00107934	2.96684	7.6	1	1	NaN	NaN	0	23070000	0	23070000	7.6	1	1	8.9512	NaN	1	5721500	534440	5187100	27.8	4	4	12.7624	156.2	4	71181000	69293000	1887400	19.4	2	2	9.59141	80.247	2	24067000	23404000	662720
	394	O96000;H3BPJ9;O96000-2;H3BV16	NDUFB10	NADH dehydrogenase [ubiquinone] 1 beta subcomplex subunit 10;NADH dehydrogenase [ubiquinone] 1 beta subcomplex subunit 10;Isoform 2 of NADH dehydrogenase [ubiquinone] 1 beta subcomplex subunit 10;NADH dehydrogenase [ubiquinone] 1 beta subcomplex subunit 10	20.776	0	94.939	4		10.0828	1.00358	0.00304348	2.51663	14.5	2	2	5.5206	1.2969	2	25813000	3315300	22498000	43	7	7	5.834	14.692	7	26301000	3464400	22836000	35.5	5	5	18.1288	133.85	5	53188000	48927000	4260800	43	7	7	17.701	33.529	4	25399000	24088000	1311100
	490	P21912;A0A087WWT1;A0A087WXX8	SDHB	Succinate dehydrogenase [ubiquinone] iron-sulfur subunit, mitochondrial;Succinate dehydrogenase [ubiquinone] iron-sulfur subunit, mitochondrial (Fragment)	31.629	0	46.3	3		9.98216	0.999224	0.0021385	2.66989	3.2	1	1	6.5169	NaN	1	9779900	1141000	8638800	10.7	3	3	5.59	49.62	3	5075400	630730	4444600	12.1	3	3	16.0172	108.96	3	17051000	15531000	1519300	27.1	7	7	17.0161	38.614	7	14300000	13524000	775270
	846	Q9P032	NDUFAF4	NADH dehydrogenase [ubiquinone] 1 alpha subcomplex assembly factor 4	20.266	0	68.445	1		9.96523	0.998488	0.00562306	2.25003	17.7	3	3	4.3571	47.093	2	16857000	2222600	14634000	28.6	5	5	5.6658	14.983	5	9589000	1207200	8381800	29.1	5	5	17.0616	62.677	5	53161000	35992000	17168000	38.3	7	7	23.4137	24.458	7	28788000	27666000	1121800
	266	H0Y886;O43674;E7EWP0;O43674-2;H7C568;A0A087WYD0	NDUFB5	NADH dehydrogenase [ubiquinone] 1 beta subcomplex subunit 5, mitochondrial (Fragment);NADH dehydrogenase [ubiquinone] 1 beta subcomplex subunit 5, mitochondrial;NADH dehydrogenase [ubiquinone] 1 beta subcomplex subunit 5, mitochondrial;Isoform 2 of NADH de	23.434	0	25.074	6		9.7745	0.990095	0.0197176	1.70515	0	0	0	NaN	NaN	0	0	0	0	9.2	2	2	5.3849	4.9204	2	5590700	776740	4813900	15.5	3	3	7.07114	70.065	2	15936000	14595000	1341500	7.8	2	2	24.5254	NaN	1	12627000	12100000	526200
	519	P31040-2;P31040;D6RFM5;A0A087X1I3;P31040-3;H0Y8X1	SDHA	Isoform 2 of Succinate dehydrogenase [ubiquinone] flavoprotein subunit, mitochondrial;Succinate dehydrogenase [ubiquinone] flavoprotein subunit, mitochondrial;Succinate dehydrogenase [ubiquinone] flavoprotein subunit, mitochondrial;Succinate dehydrogenase	67.299	0	183.78	6		9.70826	0.987141	0.0029876	2.52468	9.6	5	5	5.1648	19.6	6	6873700	992300	5881400	13	7	7	6.1064	53.779	8	14196000	1989000	12207000	18.2	8	8	19.692	104.98	4	17022000	16135000	887090	13.1	6	6	14.3033	62.714	6	10561000	10129000	431880
	843	Q9NX40;D6RBN5;D6RDK6;Q9NX40-4;D6RIV2;D6RG39;D6RIT9;Q9NX40-3;Q9NX40-2;D6RI08;D6RDK1;D6R9T5;D6RDI5;D6RA54;D6RC55;D6R918;D6RBC5	OCIAD1	OCIA domain-containing protein 1;OCIA domain-containing protein 1;OCIA domain-containing protein 1 (Fragment);Isoform 4 of OCIA domain-containing protein 1;OCIA domain-containing protein 1;OCIA domain-containing protein 1 (Fragment);OCIA domain-containing	27.626	0	117.15	17		9.578	0.981275	0.0101783	1.99232	28.6	6	6	5.3173	36.565	7	9853100	1249500	8603600	18	4	4	3.1674	123.5	5	2723600	888710	1834900	30.6	6	6	21.4809	81.896	5	17926000	17130000	796100	33.5	9	9	23.2623	24.035	10	25924000	21396000	4527700
	369	O75438	NDUFB1	NADH dehydrogenase [ubiquinone] 1 beta subcomplex subunit 1	6.9611	0	21.707	1		9.54817	0.97992	0.0193	1.71444	13.8	1	1	NaN	NaN	0	3346200	0	3346200	15.5	2	2	3.8493	NaN	1	331000	50439	280560	15.5	2	2	16.3066	42.531	2	7430600	6989400	441150	15.5	2	2	13.8681	36.705	2	4989800	4683300	306540
	468	P14927;B7Z2R2;P14927-2;E5RHG9	UQCRB	Cytochrome b-c1 complex subunit 7;Cytochrome b-c1 complex subunit 7;Isoform 2 of Cytochrome b-c1 complex subunit 7;Cytochrome b-c1 complex subunit 7	13.53	0	116.17	4		9.50615	0.978005	0.0229907	1.63845	11.7	1	1	NaN	NaN	0	6179400	0	6179400	38.7	4	4	3.4952	23.635	4	7095300	1442600	5652600	34.2	4	4	15.8423	28.695	5	45479000	43233000	2245900	43.2	5	5	15.514	20.681	6	27671000	25867000	1804300
	443	P08574	CYC1	Cytochrome c1, heme protein, mitochondrial	35.422	0	70.551	1		9.46812	0.976264	0.0195057	1.70984	0	0	0	NaN	NaN	0	0	0	0	13.5	3	3	3.8813	20.619	4	5645700	697130	4948500	31.4	7	7	12.3842	61.756	6	46081000	43336000	2744800	20.6	5	5	17.6582	31.952	2	4884100	4676300	207750
	465	P14854;K7EQD3	COX6B1	Cytochrome c oxidase subunit 6B1	10.192	0	26.879	2		9.25552	0.966401	0.0192822	1.71484	0	0	0	NaN	NaN	0	0	0	0	9.3	1	1	3.7984	51.639	2	1135900	173820	962040	33.7	2	2	16.1831	NaN	1	5090600	4748600	341960	43	3	3	12.8986	2.3169	2	4441400	4007400	433990
	673	Q13423;E9PCX7;D6RAI5;D6RHU2;D6RCR6	NNT	NAD(P) transhydrogenase, mitochondrial;NAD(P) transhydrogenase, mitochondrial	113.89	0	303.93	5		9.13221	0.960576	0.00255496	2.59262	5.5	5	5	4.7778	42.665	4	2383600	263400	2120200	2.3	2	2	6.5804	NaN	1	966970	67251	899720	13.5	11	11	12.3365	54.53	5	10829000	10545000	284650	8.9	7	7	17.9321	20.86	3	4646400	4529900	116440
	358	O43920	NDUFS5	NADH dehydrogenase [ubiquinone] iron-sulfur protein 5	12.517	0	51.798	1		9.0911	0.958616	0.0117487	1.93001	0	0	0	NaN	NaN	0	0	0	0	17.9	2	2	4.6151	NaN	1	1303400	213130	1090200	17.9	2	2	11.4771	7.6402	2	22295000	20384000	1911300	29.2	3	3	14.1852	41.328	3	13683000	12667000	1016000
	209	E9PC15;Q53H12;E9PG39;A0A0G2JLG5;A0A0G2JLD0	AGK	Acylglycerol kinase, mitochondrial;Acylglycerol kinase, mitochondrial;Acylglycerol kinase, mitochondrial	43.796	0	104.73	5		9.02266	0.955335	0.00474214	2.32403	13.7	4	4	5.2473	10.671	2	44625000	2871100	41754000	7.6	3	3	4.343	6.4328	2	7518500	706370	6812200	20.8	6	6	17.1762	23.944	7	125490000	118530000	6965000	21.3	6	6	16.9311	42.447	8	31199000	29737000	1461500
	847	Q9P0J0;Q9P0J0-2;B4DEZ3;K7EJE1;E7ENQ6;U3KQP3;K7EP87	NDUFA13	NADH dehydrogenase [ubiquinone] 1 alpha subcomplex subunit 13;Isoform 2 of NADH dehydrogenase [ubiquinone] 1 alpha subcomplex subunit 13;NADH dehydrogenase [ubiquinone] 1 alpha subcomplex subunit 13;NADH dehydrogenase [ubiquinone] 1 alpha subcomplex subuni	16.698	0	66.374	7		8.95805	0.952213	0.00601194	2.22099	16	2	2	4.6354	37.291	2	13333000	2142200	11190000	41	6	6	4.3539	6.1349	6	23007000	8262600	14745000	44.4	6	6	16.0736	52.433	5	42837000	40338000	2499000	30.6	5	5	19.8507	236.2	6	305040000	45772000	259260000
	584	P55084-2;P55084;B5MD38;F5GZQ3;C9JEY0;C9JE81;C9K0M0	HADHB	Isoform 2 of Trifunctional enzyme subunit beta, mitochondrial;Trifunctional enzyme subunit beta, mitochondrial;Trifunctional enzyme subunit beta, mitochondrial;Trifunctional enzyme subunit beta, mitochondrial	48.879	0	192.05	7		8.9093	0.949844	0.0216757	1.66403	0	0	0	NaN	NaN	0	0	0	0	5.3	2	2	3.4746	13.725	2	915660	182540	733120	14.4	6	6	14.1725	64.734	3	21887000	20582000	1304700	18.4	8	8	14.3608	68.767	4	9614400	9207300	407120
	226	E9PN17;O75964	ATP5L	ATP synthase membrane subunit g;ATP synthase subunit g, mitochondrial	8.4518	0	32.74	2		8.8799	0.948408	0.0146711	1.83354	0	0	0	NaN	NaN	0	0	0	0	26.3	2	2	4.4278	NaN	1	3889300	661590	3227700	31.6	2	2	9.54836	NaN	1	7918900	7177800	741090	32.9	2	2	16.5618	NaN	1	5447800	5113800	333940
	274	H0YL12;H0YLU7;P13804-2;P13804;H0YKF0;H0YK49;H0YNX6	ETFA	Electron transfer flavoprotein subunit alpha, mitochondrial (Fragment);Electron transfer flavoprotein subunit alpha, mitochondrial (Fragment);Isoform 2 of Electron transfer flavoprotein subunit alpha, mitochondrial;Electron transfer flavoprotein subunit al	24.797	0	77.952	7		8.7634	0.942673	0.0166461	1.77869	9.6	2	2	4.4329	52.76	2	3623100	483340	3139800	14.2	2	2	2.5673	80.042	2	386310	78813	307500	41.4	7	7	16.0699	33.378	2	6477500	6307800	169720	17.2	3	3	32.2487	NaN	1	774850	758440	16404
	777	Q96IX5	USMG5	Up-regulated during skeletal muscle growth protein 5	6.4575	0	58.022	1		8.67832	0.938436	0.0052078	2.28335	17.2	1	1	7.5861	NaN	1	9760700	1037500	8723300	17.2	1	1	5.4935	NaN	1	1132100	101930	1030200	43.1	2	2	5.22821	169.37	2	15875000	10949000	4926000	43.1	2	2	26.0328	74.048	2	9140800	8893200	247610
	794	Q9BU61;Q9BU61-2	NDUFAF3	NADH dehydrogenase [ubiquinone] 1 alpha subcomplex assembly factor 3;Isoform b of NADH dehydrogenase [ubiquinone] 1 alpha subcomplex assembly factor 3	20.35	0	66.191	2		8.67211	0.938125	0.00504074	2.29751	5.4	1	1	4.359	NaN	1	2919000	498800	2420200	11.4	2	2	4.7991	55.851	2	5087600	571160	4516500	19	3	3	17.5762	18.821	2	15066000	14303000	763050	15.8	3	3	15.3825	19.263	3	8953300	8522600	430680
	544	P40926;P40926-2;G3XAL0	MDH2	Malate dehydrogenase, mitochondrial;Isoform 2 of Malate dehydrogenase, mitochondrial;Malate dehydrogenase	35.503	0	215.63	3		8.64934	0.936983	0.0119046	1.92429	22.2	6	6	3.2471	88.555	6	5454300	1468300	3985900	30.2	8	8	4.009	57.134	9	12071000	2060400	10011000	46.2	12	12	19.5998	62.968	10	34661000	33143000	1518600	36.7	9	9	21.9356	58.93	6	6964100	6698600	265460
	296	S4R3Q9;J3KNA0;Q15070-2;Q15070;C9JC63;E7EVY0;Q15070-3	OXA1L	Mitochondrial inner membrane protein OXA1L;Mitochondrial inner membrane protein OXA1L;Isoform 2 of Mitochondrial inner membrane protein OXA1L;Mitochondrial inner membrane protein OXA1L;Mitochondrial inner membrane protein OXA1L (Fragment);Mitochondrial inn	48.519	0	11.839	7		8.13609	0.910416	0.00507983	2.29415	1.8	1	1	5.3194	NaN	1	542640	74941	467700	0	0	0	NaN	NaN	0	0	0	0	4.1	2	2	9.82415	NaN	1	643110	574670	68440	4.1	2	2	10.306	NaN	1	311000	278460	32538
	389	O95298;E9PM14;A0A087WUM3;O95298-3;O95298-2;E9PQ53	NDUFC2;KCTD14;NDUFC2-KCTD14	NADH dehydrogenase [ubiquinone] 1 subunit C2;NADH dehydrogenase [ubiquinone] 1 subunit C2;NADH dehydrogenase [ubiquinone] 1 subunit C2, isoform 2;Isoform 5 of NADH dehydrogenase [ubiquinone] 1 subunit C2;Isoform 4 of NADH dehydrogenase [ubiquinone] 1 subun	14.187	0	12.666	6		7.99009	0.902552	0.0258746	1.58713	18.5	2	2	4.4882	10.312	2	13265000	1305000	11960000	10.1	1	1	1.6581	NaN	1	1005900	314960	690920	18.5	2	2	17.8209	9.1232	2	28925000	27407000	1518100	10.1	1	1	30.7324	NaN	1	7719100	7500600	218500
	674	Q13505-3;Q13505;A0A0C4DFQ1;Q13505-2	MTX1	Isoform 3 of Metaxin-1;Metaxin-1;Metaxin-1;Isoform 2 of Metaxin-1	35.777	0	87.411	4		7.89588	0.8974	0.00689577	2.16142	16.4	4	4	3.5033	21.548	3	1646800	252330	1394500	8.5	2	2	4.6462	25.197	2	1586500	209430	1377000	16.4	4	4	18.0675	32.084	4	8386200	7997100	389030	13.2	4	4	13.2169	42.942	3	4218000	3999600	218380
	587	P56385	ATP5I	ATP synthase subunit e, mitochondrial	7.9331	0	13.025	1		7.71774	0.88749	0.00541076	2.26674	15.9	1	1	5.1593	NaN	1	6500800	1133200	5367600	15.9	1	1	3.5686	NaN	1	790870	119990	670870	36.2	2	2	11.0068	59.043	2	5449500	5064300	385160	15.9	1	1	17.507	NaN	1	2162100	2036700	125430
	829	Q9NRK6	ABCB10	ATP-binding cassette sub-family B member 10, mitochondrial	79.147	0	31.875	1		7.66887	0.884732	0.00444469	2.35216	0	0	0	NaN	NaN	0	0	0	0	0	0	0	NaN	NaN	0	0	0	0	5.8	4	4	7.45379	NaN	1	1007900	963790	44137	3	2	2	7.89017	NaN	1	133670	110450	23229
	834	Q9NVH1-3;Q9NVH1;Q9NVH1-2;B1AK20;Q5TH61	DNAJC11	Isoform 3 of DnaJ homolog subfamily C member 11;DnaJ homolog subfamily C member 11;Isoform 2 of DnaJ homolog subfamily C member 11;DnaJ homolog subfamily C member 11 (Fragment)	57.196	0	63.949	5		7.57788	0.879548	0.0390895	1.40794	2.6	1	1	3.1171	NaN	1	197800	38066	159730	0	0	0	NaN	NaN	0	0	0	0	11	5	5	5.84249	0.78569	2	4459800	4186800	272990	15.8	6	6	23.8943	29.756	2	3402200	3293400	108760
	575	P51970	NDUFA8	NADH dehydrogenase [ubiquinone] 1 alpha subcomplex subunit 8	20.105	0	50.511	1		7.44741	0.872005	0.00725606	2.1393	22.7	3	3	3.4887	22.314	3	17604000	2953200	14651000	10.5	1	1	4.1025	NaN	1	307210	51313	255900	34.9	4	4	13.8924	137.08	4	39530000	34671000	4858300	30.2	4	4	15.4715	54.058	3	9282700	8586600	696100
	408	P03905	MT-ND4	NADH-ubiquinone oxidoreductase chain 4	51.58	0	23.189	1		7.3227	0.864671	0.0017685	2.7524	2.2	1	1	4.1433	NaN	1	366920	66266	300660	4.1	2	2	5.9619	NaN	1	2690800	325570	2365300	4.1	2	2	10.1732	41.861	2	5263200	4725000	538140	4.1	2	2	11.4418	41.551	2	3871200	3547400	323800
	228	E9PPW7;O00217;E9PN51;F8W9K7;E9PKH6	NDUFS8	NADH dehydrogenase [ubiquinone] iron-sulfur protein 8, mitochondrial (Fragment);NADH dehydrogenase [ubiquinone] iron-sulfur protein 8, mitochondrial;NADH dehydrogenase [ubiquinone] iron-sulfur protein 8, mitochondrial (Fragment);NADH dehydrogenase [ubiquin	20.656	0	39.584	5		7.27375	0.861758	0.00325413	2.48757	17.4	3	3	4.1137	6.2179	3	15550000	2916300	12634000	21.2	4	4	4.769	5.5729	4	12861000	2042300	10819000	17.4	3	3	10.63	20.678	3	17287000	15588000	1699300	21.2	4	4	13.4226	3.2028	5	13385000	12514000	870810
	407	P03886	MT-ND1	NADH-ubiquinone oxidoreductase chain 1	35.66	0	12.924	1		7.27069	0.861576	0.0249947	1.60215	0	0	0	NaN	NaN	0	0	0	0	2.5	1	1	5.4009	NaN	1	698640	127580	571060	8.5	2	2	3.96149	104.26	2	2900900	2668400	232540	8.5	2	2	17.964	NaN	1	1151800	1116500	35366
	603	P61604;B8ZZ54;B8ZZL8;S4R3N1	HSPE1	10 kDa heat shock protein, mitochondrial;10 kDa heat shock protein, mitochondrial;10 kDa heat shock protein, mitochondrial	10.932	0	29.811	4		7.25833	0.860837	0.0441563	1.35501	35.3	3	3	3.3383	31.559	3	26919000	5676000	21243000	13.7	1	1	4.5158	NaN	1	2496900	390600	2106300	13.7	1	1	NaN	NaN	0	8649600	8649600	0	35.3	3	3	25.3659	38.549	3	9160100	8805500	354600
	858	Q9UI09;F8VRD8;H0YID5;Q9UI09-2;H0YIT1;F8VXI1	NDUFA12	NADH dehydrogenase [ubiquinone] 1 alpha subcomplex subunit 12;NADH dehydrogenase [ubiquinone] 1 alpha subcomplex subunit 12;NADH dehydrogenase [ubiquinone] 1 alpha subcomplex subunit 12 (Fragment);Isoform 2 of NADH dehydrogenase [ubiquinone] 1 alpha subcom	17.114	0	59.23	6		7.23814	0.859627	0.0305822	1.51453	7.6	1	1	NaN	NaN	0	0	0	0	26.2	3	3	2.692	30.096	2	6616300	393910	6222400	11.7	1	1	9.34841	NaN	1	2916500	2695300	221240	26.2	3	3	15.0684	62.989	3	11487000	10686000	801140
	232	F5H5N1;F5GXJ1;O75251-2;O75251;A0A087WXF6;A0A087WTI3	NDUFS7	NADH dehydrogenase [ubiquinone] iron-sulfur protein 7, mitochondrial;NADH dehydrogenase [ubiquinone] iron-sulfur protein 7, mitochondrial;Isoform 2 of NADH dehydrogenase [ubiquinone] iron-sulfur protein 7, mitochondrial;NADH dehydrogenase [ubiquinone] iron	19.77	0	61.016	6		7.17915	0.856073	0.00965203	2.01538	13.2	3	3	2.8389	7.6617	4	10124000	2275900	7847700	18.1	4	4	4.2407	13.199	5	6332500	1081400	5251200	18.1	4	4	13.9694	78.626	5	23786000	21702000	2084700	18.1	4	4	15.7953	39.513	6	10632000	9894600	737790
	352	O43676;C9JKQ2	NDUFB3	NADH dehydrogenase [ubiquinone] 1 beta subcomplex subunit 3;NADH dehydrogenase [ubiquinone] 1 beta subcomplex subunit 3 (Fragment)	11.402	0	20.252	2		7.15281	0.854476	0.00490467	2.30939	21.4	2	2	3.6951	42.54	2	25201000	5658500	19542000	28.6	3	3	4.5257	22.821	3	15053000	2897100	12156000	28.6	3	3	10.3481	24.662	3	36559000	33675000	2884400	28.6	3	3	15.1263	30.691	3	23444000	21940000	1504300
	184	D6RIE3;D6RGV5;H0UI06;P14406;D6R9C3	COX7A2	Cytochrome c oxidase subunit 7A2, mitochondrial;Cytochrome c oxidase subunit 7A2, mitochondrial (Fragment);Cytochrome c oxidase subunit 7A2, mitochondrial;Cytochrome c oxidase subunit 7A2, mitochondrial;Cytochrome c oxidase subunit 7A2, mitochondrial	10.264	0	30.815	5		7.11445	0.852141	0.0381277	1.41876	25.3	2	2	3.2365	43.715	2	24305000	4847100	19458000	11	1	1	NaN	NaN	0	0	0	0	25.3	2	2	5.10204	NaN	1	8295600	7926400	369150	25.3	2	2	21.8074	NaN	1	13421000	13024000	397770
	254	G3V0I5;P49821-2;P49821;B4DE93;E9PQP1;E9PMX3;E9PPS5;E9PJL9;E9PLC6;E9PPR0;H0YD04;H0YE81	NDUFV1	NADH dehydrogenase [ubiquinone] flavoprotein 1, mitochondrial;Isoform 2 of NADH dehydrogenase [ubiquinone] flavoprotein 1, mitochondrial;NADH dehydrogenase [ubiquinone] flavoprotein 1, mitochondrial;NADH dehydrogenase [ubiquinone] flavoprotein 1, mitochond	50.054	0	61.313	12		7.05713	0.848628	0.0202734	1.69307	3.9	2	2	3.2296	22.243	2	13293000	3183400	10109000	1.5	1	1	NaN	NaN	0	882730	0	882730	19.5	7	7	8.62813	115.57	6	50568000	40160000	10408000	16	7	7	12.613	63.602	8	21644000	19598000	2046200
	349	O43181;H0Y9M8	NDUFS4	NADH dehydrogenase [ubiquinone] iron-sulfur protein 4, mitochondrial;NADH dehydrogenase [ubiquinone] iron-sulfur protein 4, mitochondrial (Fragment)	20.108	0	15.405	2		7.02822	0.846845	0.0212165	1.67333	0	0	0	NaN	NaN	0	0	0	0	13.7	2	2	3.0982	30.453	3	4653700	1066400	3587300	13.7	2	2	9.42596	20.168	2	16127000	14281000	1845400	13.7	2	2	11.8878	0.081127	2	12220000	11422000	797900
	754	Q8TAE8	GADD45GIP1	Growth arrest and DNA damage-inducible proteins-interacting protein 1	25.384	0	35.686	1		6.99108	0.844545	0.0112069	1.95052	0	0	0	NaN	NaN	0	0	0	0	0	0	0	NaN	NaN	0	0	0	0	24.3	5	5	6.52827	58.892	3	6893900	6000500	893380	26.1	4	4	7.48671	110.12	3	3898100	3337300	560860
	493	P22695;H3BRG4;H3BSJ9;H3BP04;H3BUE4;H3BUI9;A0A087WVZ4	UQCRC2	Cytochrome b-c1 complex subunit 2, mitochondrial;Cytochrome b-c1 complex subunit 2, mitochondrial;Cytochrome b-c1 complex subunit 2, mitochondrial;Cytochrome b-c1 complex subunit 2, mitochondrial (Fragment)	48.442	0	323.31	7		6.98507	0.844171	0.00662388	2.17889	35.1	12	12	3.6125	77.878	16	40431000	7671500	32759000	33.8	12	12	3.7858	56.123	13	37586000	7156000	30430000	35.5	12	12	12.4103	41.16	17	105260000	94314000	10947000	32.2	10	10	14.026	57.694	13	33920000	29822000	4097800
	372	O75489;E9PS48;O75489-2;G3V194;E9PKL8	NDUFS3	NADH dehydrogenase [ubiquinone] iron-sulfur protein 3, mitochondrial	30.241	0	213.83	5		6.95484	0.842287	0.00611618	2.21352	23.9	5	5	3.5713	23.173	5	36896000	7738900	29157000	34.1	7	7	3.9807	12.801	9	16727000	2994000	13733000	43.9	9	9	11.5174	74.228	7	60578000	56235000	4342700	39	9	9	14.2892	45.165	10	28841000	26905000	1935300
	758	Q8WWC4;H7C0V0	C2orf47	m-AAA protease-interacting protein 1, mitochondrial;m-AAA protease-interacting protein 1, mitochondrial (Fragment)	32.544	0	34.881	2		6.93033	0.840754	0.00568442	2.24531	3.4	1	1	3.423	NaN	1	2155100	386380	1768700	11.3	3	3	4.2981	136.08	3	2468100	874570	1593500	8.2	2	2	13.8106	NaN	1	2684200	2589800	94399	12	3	3	11.3532	38.758	2	3505200	3224700	280520
	269	H0YFD6;P40939;A0A2R8Y4F5;A0A2R8YG21;A0A2R8Y688	HADHA	Trifunctional enzyme subunit alpha, mitochondrial;Trifunctional enzyme subunit alpha, mitochondrial;Trifunctional enzyme subunit alpha, mitochondrial;Trifunctional enzyme subunit alpha, mitochondrial	86.371	0	323.31	5		6.90562	0.839202	0.013421	1.87221	16.7	11	11	3.0829	44.2	8	5950900	1503700	4447100	15.2	10	10	3.012	18.816	8	10553000	2387500	8165300	23.1	15	15	13.7457	87.454	13	33788000	30204000	3583700	21.7	13	13	17.8167	19.315	8	13770000	12569000	1201300
	557	P47985;P0C7P4	UQCRFS1;UQCRFS1P1	Cytochrome b-c1 complex subunit Rieske, mitochondrial;Putative cytochrome b-c1 complex subunit Rieske-like protein 1	29.668	0	130.68	2		6.84319	0.835259	0.0132982	1.87621	8.4	2	2	2.3733	76.25	2	40738000	7799200	32939000	17.2	6	6	4.0831	25.619	6	55468000	9989800	45478000	21.9	5	5	13.1082	144.88	5	181110000	124250000	56858000	21.9	5	5	17.2643	17.223	6	58527000	54758000	3768600
	513	P30049;A0A087WTL3	ATP5D	ATP synthase subunit delta, mitochondrial	17.49	0	61.834	2		6.82656	0.834202	0.00773905	2.11131	13.7	2	2	3.049	24.06	2	26630000	3956900	22673000	22.6	3	3	4.1028	21.855	3	15579000	2949300	12629000	13.7	2	2	12.5679	7.2824	2	53917000	49774000	4142800	22.6	3	3	13.8137	27.889	3	34596000	31940000	2656200
	52	R4GN43;A0A0C4DGS0;A0A2Y9D025;P56556	NDUFA6	NADH dehydrogenase [ubiquinone] 1 alpha subcomplex subunit 6;NADH dehydrogenase [ubiquinone] 1 alpha subcomplex subunit 6;NADH dehydrogenase [ubiquinone] 1 alpha subcomplex subunit 6;NADH dehydrogenase [ubiquinone] 1 alpha subcomplex subunit 6	8.5099	0	18.473	4		6.82025	0.8338	0.0162632	1.78879	15.5	1	1	NaN	NaN	0	0	0	0	23.9	2	2	3.4803	14.533	2	3107000	728620	2378400	26.8	3	3	7.8456	241.79	3	25087000	20016000	5071000	26.8	2	2	11.6187	NaN	1	6490600	5942200	548330
	402	P00505;P00505-2	GOT2	Aspartate aminotransferase, mitochondrial;Isoform 2 of Aspartate aminotransferase, mitochondrial	47.517	0	323.31	2		6.60775	0.820054	0.014648	1.83422	19.3	7	7	4.1006	30.602	5	5606300	786270	4820000	10.2	4	4	2.2136	83.882	4	3132200	1167200	1965000	12.8	5	5	18.3321	24.027	2	13104000	12895000	209430	15.8	7	7	11.4566	108.2	8	12173000	8678900	3493600
	500	P24539;Q5QNZ2	ATP5F1	ATP synthase F(0) complex subunit B1, mitochondrial;ATP synthase peripheral stalk-membrane subunit b	28.908	0	116.58	2		6.5293	0.814867	0.0103972	1.98308	0	0	0	NaN	NaN	0	0	0	0	27.3	6	6	3.7902	9.315	7	26959000	4995000	21964000	27	6	6	7.99552	28.661	6	72347000	61638000	10709000	27.3	6	6	9.18527	74.467	5	50473000	45056000	5417100
	521	P31930	UQCRC1	Cytochrome b-c1 complex subunit 1, mitochondrial	52.645	0	168.78	1		6.30141	0.799438	0.00694693	2.15821	20.6	8	8	4.0576	19.183	7	103440000	16131000	87310000	19.8	8	8	3.1366	22.194	11	41967000	7326300	34641000	32.7	11	11	8.23249	22.422	11	157060000	144520000	12548000	42.5	15	15	15.0485	43.833	12	94235000	87884000	6351800
	353	O43678;O43678-2	NDUFA2	NADH dehydrogenase [ubiquinone] 1 alpha subcomplex subunit 2;Isoform 2 of NADH dehydrogenase [ubiquinone] 1 alpha subcomplex subunit 2	10.921	0	12.366	2		6.29526	0.799014	0.0269091	1.5701	0	0	0	NaN	NaN	0	0	0	0	10.1	1	1	2.7124	NaN	1	515360	119790	395570	21.2	1	1	7.47161	NaN	1	2077500	1928600	148960	31.3	2	2	12.3104	NaN	1	2802200	2664600	137660
	200	E7EPT4;P19404	NDUFV2	NADH dehydrogenase [ubiquinone] flavoprotein 2, mitochondrial;NADH dehydrogenase [ubiquinone] flavoprotein 2, mitochondrial	27.907	0	94.231	2		6.17645	0.790739	0.0106664	1.97198	9.1	2	2	3.1622	39.279	2	17726000	4456500	13270000	13.5	3	3	2.9146	4.0541	3	6966400	1530500	5435900	21.4	4	4	12.0677	33.06	4	48749000	39930000	8819300	42.5	8	8	13.0847	44.478	6	26123000	23739000	2384200
	22	A0A087X1G1;H7BYD0;Q16718-2;Q16718;F8WAS3;C9IZN5;A0A087WXR5	NDUFA5	NADH dehydrogenase [ubiquinone] 1 alpha subcomplex subunit 5;NADH dehydrogenase [ubiquinone] 1 alpha subcomplex subunit 5 (Fragment);Isoform 2 of NADH dehydrogenase [ubiquinone] 1 alpha subcomplex subunit 5;NADH dehydrogenase [ubiquinone] 1 alpha subcomple	11.965	0	43.386	7		6.12749	0.787283	0.00437425	2.3591	18.8	2	2	3.5573	9.8977	2	10611000	2185600	8425400	18.8	2	2	3.7907	11.394	2	6806000	1160700	5645300	33.7	3	3	10.3785	56.153	3	24201000	22337000	1864200	33.7	3	3	10.0729	77.987	4	13254000	12463000	791110
	509	P28331;P28331-2;P28331-4;B4DJ81;P28331-3;P28331-5;C9JPQ5;F8WDL5	NDUFS1	NADH-ubiquinone oxidoreductase 75 kDa subunit, mitochondrial;Isoform 2 of NADH-ubiquinone oxidoreductase 75 kDa subunit, mitochondrial;Isoform 4 of NADH-ubiquinone oxidoreductase 75 kDa subunit, mitochondrial;NADH-ubiquinone oxidoreductase 75 kDa subunit,	79.467	0	323.31	8		6.09491	0.784967	0.00527054	2.27814	30.7	17	17	3.6548	32.535	17	20511000	4191500	16320000	24.2	14	14	3.4166	24.851	11	14430000	3243600	11187000	32.7	19	19	10.1627	24.097	17	56223000	50826000	5397300	32.7	19	19	10.8743	36.25	17	31231000	28714000	2517000
	888	Q9Y6M9;E9PH64;E7EWZ0;E9PF49	NDUFB9	NADH dehydrogenase [ubiquinone] 1 beta subcomplex subunit 9;NADH dehydrogenase [ubiquinone] 1 beta subcomplex subunit 9;NADH dehydrogenase [ubiquinone] 1 beta subcomplex subunit 9;NADH dehydrogenase [ubiquinone] 1 beta subcomplex subunit 9	21.831	0	58.888	4		6.05362	0.782015	0.00598426	2.22299	7.8	1	1	3.4293	NaN	1	12187000	2230800	9956400	38.5	5	5	3.4259	30.454	5	10051000	2060300	7991200	28.5	4	4	10.2885	29.149	4	50082000	44465000	5616500	38.5	5	5	11.1104	34.611	4	18275000	16957000	1318500
	340	O14548;E5RJZ1;H0YBD2	COX7A2L	Cytochrome c oxidase subunit 7A-related protein, mitochondrial;Cytochrome c oxidase subunit 7A-related protein, mitochondrial;Cytochrome c oxidase subunit 7A-related protein, mitochondrial (Fragment)	12.615	0	16.173	3		6.05026	0.781774	0.00612077	2.21319	11.4	1	1	NaN	NaN	0	1814400	0	1814400	11.4	1	1	4.3496	NaN	1	829730	147790	681950	11.4	1	1	5.84898	NaN	1	4067200	3565700	501420	19.3	2	2	8.70549	NaN	1	3947700	3717600	230020
	25	A0A087X2D5;Q9BRJ2;A0A0G2JMS5;A0A087WU62	MRPL45	39S ribosomal protein L45, mitochondrial;39S ribosomal protein L45, mitochondrial;39S ribosomal protein L45, mitochondrial;39S ribosomal protein L45, mitochondrial	35.29	0	23.418	4	large SU	5.91137	0.771688	0.0291326	1.53562	0	0	0	NaN	NaN	0	0	0	0	0	0	0	NaN	NaN	0	0	0	0	5.9	2	2	6.95846	NaN	1	3115200	2788600	326600	15.7	3	3	5.02184	NaN	1	975420	852100	123320
	503	P25705;P25705-2;P25705-3;K7ERX7;K7EK77;K7EQH4;K7EJP1;K7ENJ4;K7ESA0	ATP5A1	ATP synthase subunit alpha, mitochondrial;Isoform 2 of ATP synthase subunit alpha, mitochondrial;Isoform 3 of ATP synthase subunit alpha, mitochondrial	59.75	0	323.31	9		5.90589	0.771286	0.00924075	2.03429	34	15	15	3.1005	11.015	19	450270000	100840000	349430000	31.3	15	15	3.0243	22.878	22	194160000	38901000	155260000	43.9	19	19	10.8136	101.77	28	729470000	639220000	90250000	42	18	18	11.9982	31.244	26	353820000	321230000	32590000
	364	O75306-2;O75306	NDUFS2	Isoform 2 of NADH dehydrogenase [ubiquinone] iron-sulfur protein 2, mitochondrial;NADH dehydrogenase [ubiquinone] iron-sulfur protein 2, mitochondrial	51.851	0	137.89	2		5.89525	0.770502	0.00570764	2.24354	12	6	6	3.1926	95.569	6	16356000	3157800	13199000	16.4	7	7	3.6662	27.987	7	5808400	1190300	4618100	22.5	9	9	11.3109	49.15	7	42168000	37806000	4362200	20.4	8	8	9.12326	48.096	7	9631000	8891100	739960
	385	O95169-3;O95169;K9J7I2;E9PQ68;O95169-2;E9PIZ8	NDUFB8	Isoform 3 of NADH dehydrogenase [ubiquinone] 1 beta subcomplex subunit 8, mitochondrial;NADH dehydrogenase [ubiquinone] 1 beta subcomplex subunit 8, mitochondrial;Uncharacterized protein;Uncharacterized protein;Isoform 2 of NADH dehydrogenase [ubiquinone]	18.479	0	44.507	6		5.84645	0.766892	0.0249939	1.60217	0	0	0	NaN	NaN	0	0	0	0	18.1	2	2	3.0175	0.030116	2	2677900	615290	2062600	32.9	4	4	5.34274	NaN	1	19943000	18803000	1139900	25.8	3	3	12.3956	64.423	3	6230900	5760400	470470
	428	P06576;H0YH81;F8W079;F8W0P7;H0YI37	ATP5B	ATP synthase subunit beta, mitochondrial;ATP synthase subunit beta (Fragment);ATP synthase subunit beta, mitochondrial (Fragment)	56.559	0	323.31	5		5.80219	0.763592	0.00988485	2.00503	47.3	19	19	2.7005	12.931	31	621850000	141550000	480300000	46.1	19	19	3.3393	12.465	36	201910000	40598000	161310000	63.7	22	22	10.0008	37.213	42	771020000	699000000	72020000	62.4	21	21	12.5671	27.398	37	534530000	490810000	43717000
	586	P56181-2	NDUFV3	Isoform 2 of NADH dehydrogenase [ubiquinone] flavoprotein 3, mitochondrial	50.983	0	43.337	1		5.79583	0.763116	0.0159119	1.79828	2.7	1	1	2.9534	NaN	1	629750	145880	483870	2.7	1	1	2.354	NaN	1	848970	220190	628780	4.7	2	2	14.8648	70.175	2	2921300	2713200	208190	9.9	3	3	10.9188	NaN	1	1054500	985120	69419
	383	Q6FGG4;O95167;H7C0D7;S4R3I5;H7C2R1;A8MVM8;S4R3T6;A8MYJ8	NDUFA3	NADH dehydrogenase (Ubiquinone) 1 alpha subcomplex, 3, 9kDa, isoform CRA_e;NADH dehydrogenase [ubiquinone] 1 alpha subcomplex subunit 3;NADH dehydrogenase [ubiquinone] 1 alpha subcomplex subunit 3 (Fragment);NADH dehydrogenase (Ubiquinone) 1 alpha subcompl	9.2787	0	12.465	8		5.65405	0.75236	0.00617745	2.20919	8.3	1	1	5.4671	NaN	1	7137500	985970	6151500	8.3	1	1	5.8474	NaN	1	1339000	177070	1161900	13.1	1	1	NaN	NaN	0	2498300	2498300	0	0	0	0	NaN	NaN	0	0	0	0
	741	Q86Y39;K7EQ77;K7EK78;K7EP35;K7EMT4;Q86Y39-2	NDUFA11	NADH dehydrogenase [ubiquinone] 1 alpha subcomplex subunit 11;NADH dehydrogenase [ubiquinone] 1 alpha subcomplex subunit 11;Uncharacterized protein;Uncharacterized protein (Fragment);Uncharacterized protein (Fragment);Isoform 2 of NADH dehydrogenase [ubiqu	14.852	0	28.548	6		5.45135	0.736504	0.041908	1.3777	0	0	0	NaN	NaN	0	0	0	0	6.4	1	1	2.0174	NaN	1	198470	68452	130020	40.4	3	3	6.70286	96.969	2	7042100	6411500	630600	36.2	3	3	11.9801	NaN	1	2551900	2484100	67793
	386	O95182	NDUFA7	NADH dehydrogenase [ubiquinone] 1 alpha subcomplex subunit 7	12.551	0	28.775	1		5.44496	0.735995	0.00966029	2.01501	23.9	2	2	2.8161	40.342	2	3200500	795000	2405500	17.7	2	2	2.9762	3.9193	2	1587700	375650	1212100	23	3	3	11.6117	85.084	3	7163700	6436300	727350	17.7	2	2	9.03179	4.0681	2	2551500	2293200	258240
	110	B4DJV2;O75390;A0A0C4DGI3;H0YH82;F8VPF9;F8VPA1;F8VTT8;F8W1S4;F8W4S1;F8W642;F8VZK9;F8VX07;F8VRP1;F8VX68;H0YIC4;F8VRI6;F8VU34;F8VR34	CS	Citrate synthase;Citrate synthase, mitochondrial;Citrate synthase;Citrate synthase, mitochondrial (Fragment)	50.431	0	30.255	18		5.39462	0.731961	0.0279133	1.55419	2.4	1	1	3.597	NaN	1	308620	56452	252170	2.4	1	1	3.5223	NaN	1	1625300	346020	1279300	4.2	1	1	NaN	NaN	0	290050	290050	0	8.8	3	3	12.3913	NaN	1	1788100	1752600	35424
	409	P03915	MT-ND5	NADH-ubiquinone oxidoreductase chain 5	67.026	0	123.93	1		5.34392	0.72786	0.0147956	1.82987	4.6	2	2	3.5586	NaN	1	1105900	186360	919490	4.6	2	2	NaN	NaN	0	1070900	150960	919990	6	2	2	4.52345	1.88	2	3497900	2984400	513490	10.4	5	5	9.48047	7.5727	2	2131700	1963200	168490
	13	A0A087WXC5;E7ESZ7;O95299;O95299-2;H7C2W5;H7C1Y7;H7C2X4;Q8N1B9;C9J6X0	NDUFA10	NADH dehydrogenase [ubiquinone] 1 alpha subcomplex subunit 10, mitochondrial;NADH dehydrogenase [ubiquinone] 1 alpha subcomplex subunit 10, mitochondrial;NADH dehydrogenase [ubiquinone] 1 alpha subcomplex subunit 10, mitochondrial;Isoform 2 of NADH dehydro	40.836	0	80.653	9		5.3099	0.725086	0.012918	1.88881	8.7	3	3	3.2418	9.6619	2	2563800	541480	2022300	3.4	1	1	2.2024	NaN	1	666070	132330	533740	15.2	6	6	10.0457	37.818	5	21396000	17937000	3458900	12.1	3	3	11.0837	104.44	2	3055500	2759300	296250
	375	O75947;O75947-2;F5H608	ATP5H	ATP synthase subunit d, mitochondrial;Isoform 2 of ATP synthase subunit d, mitochondrial	18.491	0	68.135	3		5.23958	0.719297	0.00691087	2.16047	21.7	3	3	2.9512	20.877	3	9420800	2417200	7003600	26.1	5	5	3.09	28.979	6	11791000	2567500	9223300	54.7	7	7	9.37471	58.425	4	25523000	23640000	1883200	50.9	7	7	8.81601	73.783	3	20950000	19629000	1321600
	62	H7C1A2;A0A0G2JQ92;Q96BW9-2;Q96BW9-3;Q96BW9	TAMM41	Phosphatidate cytidylyltransferase, mitochondrial (Fragment);Phosphatidate cytidylyltransferase, mitochondrial (Fragment);Isoform 2 of Phosphatidate cytidylyltransferase, mitochondrial;Isoform 3 of Phosphatidate cytidylyltransferase, mitochondrial;Phosphat	6.2061	0	38.183	5		5.21808	0.71751	0.0178359	1.74871	0	0	0	NaN	NaN	0	0	0	0	0	0	0	NaN	NaN	0	0	0	0	29.1	1	1	5.72475	NaN	1	224160	197230	26926	29.1	1	1	4.75624	NaN	1	146620	125090	21532
	478	P17568	NDUFB7	NADH dehydrogenase [ubiquinone] 1 beta subcomplex subunit 7	16.402	0	80.061	1		5.07072	0.70507	0.0416583	1.3803	10.9	1	1	3.0022	NaN	1	1401900	183990	1217900	18.2	2	2	3.1491	2.5765	2	2730700	604640	2126000	10.9	1	1	NaN	NaN	0	1132900	1132900	0	25.5	3	3	13.7906	32.861	3	4626700	4317700	308970
	746	Q8N183;D6RA56;H0YA50	NDUFAF2	NADH dehydrogenase [ubiquinone] 1 alpha subcomplex assembly factor 2	19.856	0	118.4	3		5.03525	0.702021	0.0053319	2.27312	6.5	1	1	3.1135	NaN	1	4455500	950540	3504900	45	7	7	3.0545	14.443	7	12602000	2579500	10022000	44.4	7	7	8.08604	63.114	7	32437000	28413000	4024200	55.6	9	9	8.35911	17.432	8	26154000	23300000	2853900
	744	Q8IXI1;H3BST5;H3BUX4;I3L2C6;H3BMP9;H3BVI5;Q8IXI1-2	RHOT2	Mitochondrial Rho GTPase 2;Mitochondrial Rho GTPase 2 (Fragment)	68.117	0	34.785	7		5.02343	0.701001	0.0408797	1.38849	3.4	2	2	1.8802	18.842	2	512020	162320	349700	0	0	0	NaN	NaN	0	0	0	0	10.2	4	4	7.80335	14.345	2	2430300	2173900	256390	7.3	3	3	8.64006	NaN	1	1015900	956910	58941
	346	O14949	UQCRQ	Cytochrome b-c1 complex subunit 8	9.9062	0.005284	7.6454	1		4.97973	0.697206	0.0138154	1.85964	15.9	1	1	2.8957	NaN	1	10480000	1581300	8898500	0	0	0	NaN	NaN	0	0	0	0	15.9	1	1	6.21929	NaN	1	4450500	3956700	493810	15.9	1	1	6.85683	13.499	2	2356000	1971000	385040
	533	P36542-2;P36542	ATP5C1	Isoform Heart of ATP synthase subunit gamma, mitochondrial;ATP synthase subunit gamma, mitochondrial	32.881	0	55.328	2		4.89643	0.68988	0.0198412	1.70243	14.5	4	4	2.5932	8.593	4	64705000	17221000	47484000	11.1	3	3	1.9612	33.731	2	12490000	3490600	8999800	14.5	4	4	9.25241	15.613	7	65382000	58675000	6707000	16.2	4	4	12.2154	49.607	3	10380000	9430000	949900
	558	P48047;H7C0C1;H7C068;H7C086	ATP5O	ATP synthase subunit O, mitochondrial;Uncharacterized protein (Fragment)	23.277	0	151.51	4		4.78689	0.680054	0.0157148	1.80369	20.2	3	3	1.8226	30.882	4	44686000	13415000	31271000	15	3	3	3.2322	138.06	4	26213000	4826700	21386000	39.9	6	6	9.37471	111.11	5	140660000	124040000	16616000	45.5	7	7	9.50751	44.982	7	71221000	65119000	6102200
	835	Q9NVI7-2;Q9NVI7;H0Y2W2;Q9NVI7-3;Q5T9A4;Q5T9A4-3;Q5SV16;Q5T2N8;Q5T9A4-2;J3QSF3	ATAD3A;ATAD3B	Isoform 2 of ATPase family AAA domain-containing protein 3A;ATPase family AAA domain-containing protein 3A;ATPase family AAA domain-containing protein 3A (Fragment);Isoform 3 of ATPase family AAA domain-containing protein 3A;ATPase family AAA domain-contai	66.217	0	221.09	10		4.65893	0.668286	0.0127353	1.89499	25.3	14	14	2.4289	22.25	14	19279000	4749000	14530000	14	8	8	2.5157	19.378	8	13910000	3347800	10562000	27.5	13	13	7.56144	50.604	13	56568000	49547000	7020100	24.2	14	14	10.197	53.106	14	36665000	28868000	7797800
	137	C9JJT5;C9JU26;G3V325;P56134-4;P56134-3;P56134-2;P56134	ATP5J2-PTCD1;ATP5J2	ATP5MF-PTCD1 readthrough;ATP synthase membrane subunit f;ATP5MF-PTCD1 readthrough;Isoform 4 of ATP synthase subunit f, mitochondrial;Isoform 3 of ATP synthase subunit f, mitochondrial;Isoform 2 of ATP synthase subunit f, mitochondrial;ATP synthase subunit	5.9149	0	22.086	7		4.56917	0.659837	0.0112949	1.94712	44.4	2	2	2.3331	14.158	2	7453600	1687400	5766200	24.1	1	1	3.1907	NaN	1	787300	167010	620300	44.4	2	2	5.00952	80.855	2	10402000	9161900	1240300	44.4	2	2	11.6878	7.9621	2	4152200	3693400	458790
	804	Q9BYD2;Q5SZR1;A0A1W2PQB6;A0A1W2PS92;A0A1W2PPE5;A0A1W2PPK1;A0A1W2PRK9	MRPL9	39S ribosomal protein L9, mitochondrial;39S ribosomal protein L9, mitochondrial	30.243	0	55.321	7	large SU	4.56762	0.65969	0.0349145	1.45699	0	0	0	NaN	NaN	0	0	0	0	12.4	3	3	1.9576	20.569	2	1179200	362450	816730	19.5	4	4	7.17	52.051	3	22692000	19551000	3140100	18.7	5	5	6.78933	43.388	4	11043000	9623600	1419700
	813	Q9H0U6	MRPL18	39S ribosomal protein L18, mitochondrial	20.576	0	49.071	1	large SU	4.5255	0.655667	0.0346343	1.46049	0	0	0	NaN	NaN	0	0	0	0	17.8	3	3	1.9971	18.666	2	6186300	1837300	4349000	10.6	2	2	8.0032	37.918	2	13620000	11730000	1890300	26.1	4	4	5.79878	33.725	5	11099000	9321700	1776900
	422	P05091-2;P05091;S4R3S4;F8VP50	ALDH2	Isoform 2 of Aldehyde dehydrogenase, mitochondrial;Aldehyde dehydrogenase, mitochondrial	50.989	0	39.046	4		4.46437	0.64976	0.0207927	1.68209	0	0	0	NaN	NaN	0	0	0	0	2.6	1	1	2.753	NaN	1	768540	188010	580520	12.1	4	4	4.00673	55.705	3	7527700	6506900	1020900	12.1	4	4	8.06647	NaN	1	3330200	3200400	129830
	800	Q9BW92;U3KQ50;U3KQG0;Q9BW92-2	TARS2	Threonine--tRNA ligase, mitochondrial	81.035	0	18.515	4		4.45922	0.649259	0.0127936	1.89301	0	0	0	NaN	NaN	0	0	0	0	0	0	0	NaN	NaN	0	0	0	0	4.6	3	3	4.19903	30.531	2	636510	582640	53863	1.4	1	1	4.73552	NaN	1	128850	107990	20863
	195	E5RIZ4;Q9P015;E5RHF4	MRPL15	39S ribosomal protein L15, mitochondrial (Fragment);39S ribosomal protein L15, mitochondrial;39S ribosomal protein L15, mitochondrial (Fragment)	27.236	0	41.527	3	large SU	4.26981	0.630409	0.027397	1.5623	0	0	0	NaN	NaN	0	0	0	0	6.8	1	1	2.1611	NaN	1	157990	40729	117260	11.8	2	2	7.122	10.501	2	2910600	2541300	369370	9.3	2	2	5.05766	NaN	1	1145100	1073400	71682
	735	Q7Z7F7;Q7Z7F7-2;X6R631;X6RIW1	MRPL55	39S ribosomal protein L55, mitochondrial;Isoform 2 of 39S ribosomal protein L55, mitochondrial;39S ribosomal protein L55, mitochondrial	15.128	0	31.853	4	large SU	4.13911	0.616907	0.0125417	1.90164	6.2	1	1	2.6567	NaN	1	5029600	1676700	3352900	0	0	0	NaN	NaN	0	0	0	0	18.8	2	2	4.66788	NaN	1	8086900	6965200	1121700	18	2	2	5.71821	20.67	2	6172300	5283900	888430
	186	E5KLJ9;O60313-9;O60313-2;O60313-10;A0A2R8YE78;C9JMB8;O60313-13;O60313;O60313-11;A0A2R8Y3X5;A0A2R8YDM2;A0A2R8YD53;A0A2R8YGE5;A0A2R8YE54;A0A2R8Y4Q3;A0A2R8YFD1;A0A2R8Y4G4;H7C141;H7C3G2;A8MXB6;A0A2R8Y5E2;A0A2R8Y5G3	OPA1	Dynamin-like 120 kDa protein, mitochondrial;Isoform 3 of Dynamin-like 120 kDa protein, mitochondrial;Isoform 2 of Dynamin-like 120 kDa protein, mitochondrial;Isoform 4 of Dynamin-like 120 kDa protein, mitochondrial;Dynamin-like 120 kDa protein, mitochondri	113.68	0	144.81	22		4.02824	0.605115	0.0435373	1.36114	1.9	2	2	1.4538	43.159	2	2360300	754130	1606200	4.3	4	4	1.6342	60.341	3	3018100	913740	2104300	12.3	10	10	10.0279	40.125	8	17062000	15367000	1695100	12.4	10	10	11.052	40.191	8	8715400	7824000	891370
	805	Q9BYD6;H0Y8N7	MRPL1	39S ribosomal protein L1, mitochondrial;39S ribosomal protein L1, mitochondrial (Fragment)	36.908	0	182.72	2	large SU	4.00189	0.602265	0.0281978	1.54979	0	0	0	NaN	NaN	0	0	0	0	16	4	4	2.0545	27.346	4	3123400	921560	2201800	15.4	4	4	4.81997	25.337	4	7661000	6557300	1103700	11.7	3	3	6.47207	18.599	2	1851100	1586200	264970
	785	Q9BPW8;H7C2U6;C9JDV8;F8WCR5	NIPSNAP1	Protein NipSnap homolog 1;Protein NipSnap homolog 1 (Fragment)	33.31	0	17.295	4		3.97673	0.599526	0.0394854	1.40356	0	0	0	NaN	NaN	0	0	0	0	3.2	1	1	3.3479	NaN	1	1597300	350670	1246600	13.4	2	2	4.72366	NaN	1	3042100	2882200	159920	11.6	2	2	NaN	NaN	0	651700	651700	0
	820	Q9H9J2	MRPL44	39S ribosomal protein L44, mitochondrial	37.535	0	45.896	1	large SU	3.93881	0.595365	0.0148875	1.82718	5.7	2	2	1.9935	18.175	2	918410	299970	618440	5.4	2	2	2.3958	16.87	2	1973800	594880	1378900	17.8	5	5	5.87061	13.944	5	5730300	4902200	828040	8.1	2	2	8.58443	34.263	2	1436000	1270200	165810
	95	H7C2P7;A6NJD9;A8MVT4;A8MYK1;Q16540	MRPL23	39S ribosomal protein L23, mitochondrial (Fragment);39S ribosomal protein L23, mitochondrial;39S ribosomal protein L23, mitochondrial;39S ribosomal protein L23, mitochondrial;39S ribosomal protein L23, mitochondrial	13.669	0	28.37	5	large SU	3.92707	0.594068	0.0341361	1.46679	0	0	0	NaN	NaN	0	0	0	0	31.4	3	3	1.8923	37.367	3	1967300	606130	1361100	20.3	2	2	4.80584	13.012	2	4450100	3795300	654870	7.6	1	1	6.65956	NaN	1	947010	822140	124870
	90	A2IDC6;Q13084;A2IDC7;Q4TT37	MRPL28	39S ribosomal protein L28, mitochondrial (Fragment);39S ribosomal protein L28, mitochondrial;39S ribosomal protein L28, mitochondrial (Fragment);39S ribosomal protein L28, mitochondrial (Fragment)	28.506	0	13.938	4	large SU	3.91728	0.592985	0.0154217	1.81187	5	1	1	2.4166	NaN	1	4285700	880470	3405300	0	0	0	NaN	NaN	0	0	0	0	8.8	2	2	5.38329	1.8903	2	15282000	12797000	2485000	5	1	1	4.62064	NaN	1	183080	146500	36580
	80	A0A2R8Y7E2;A0A2R8Y726;A0A2R8Y4Y7;A0A2R8YDQ1;A0A2U3TZH1;A0A2R8Y3M4;Q9UQ90;A0A2R8Y6K2;A0A2R8Y7B8;A0A2R8YFW4;A0A2R8Y4M8;J3KRF6;A0A2R8YG79;A0A2R8Y4M0;A0A2R8YFF4;A0A2R8Y7N2;A0A2R8Y632;A0A2R8Y6E8;A0A2R8Y729;A0A2R8YFJ7;Q9UQ90-2;A0A2R8Y617;A0A2R8Y4Z7;H3BTY6;A0A2R8Y6Z7;A0A2R8YGZ0;A0A2R8YEH4;H3BTR8;A0A2R8Y856;A0A087X0F5;A0A2R8YFN9;A0A2R8Y4L7;A0A2R8YGV4;A0A2R8Y4L0	SPG7	Paraplegin (Fragment);Paraplegin;Paraplegin;Paraplegin;Paraplegin;Paraplegin;Paraplegin;Paraplegin;Paraplegin (Fragment);Paraplegin;Paraplegin (Fragment);Paraplegin (Fragment);Paraplegin (Fragment);Paraplegin (Fragment);Paraplegin (Fragment);Paraplegin;Par	67.462	0	39.538	34		3.85766	0.586324	0.00969102	2.01363	0	0	0	NaN	NaN	0	0	0	0	1.8	1	1	4.874	NaN	1	559890	106560	453330	6.3	3	3	4.45553	NaN	1	1708600	1356100	352540	8.1	4	4	2.64354	118.11	3	1190500	1002300	188130
	237	F5H702;Q96GC5-3;Q96GC5;F5H8D0	MRPL48	39S ribosomal protein L48, mitochondrial;Isoform 2 of 39S ribosomal protein L48, mitochondrial;39S ribosomal protein L48, mitochondrial	12.77	0	179.74	4	large SU	3.81524	0.581522	0.0222429	1.65281	19.5	2	2	2.0703	21.13	2	4369200	1396800	2972400	31	3	3	1.7655	56.256	3	6877400	2469300	4408100	30.1	3	3	7.09874	47.635	4	29175000	24886000	4288900	40.7	4	4	8.16593	72.603	4	15637000	13603000	2034300
	658	Q07021;I3L3Q7;I3L3B0	C1QBP	Complement component 1 Q subcomponent-binding protein, mitochondrial;Complement component 1 Q subcomponent-binding protein, mitochondrial (Fragment);Complement component 1 Q subcomponent-binding protein, mitochondrial	31.362	0	148.44	3		3.79703	0.579444	0.0347812	1.45866	16.7	4	4	1.5248	15.985	5	127160000	41999000	85159000	22	5	5	1.8026	15.85	6	4171400	1081800	3089600	22	5	5	7.81128	32.775	4	48599000	43093000	5505700	20.9	4	4	9.68148	20.068	6	13273000	11722000	1551600
	875	Q9Y3D3;A6ND22;Q9Y3D3-2	MRPS16	28S ribosomal protein S16, mitochondrial;28S ribosomal protein S16, mitochondrial;Isoform 2 of 28S ribosomal protein S16, mitochondrial	15.345	0	28.248	3	small SU	3.76361	0.575604	0.0077254	2.11208	0	0	0	NaN	NaN	0	0	0	0	0	0	0	NaN	NaN	0	0	0	0	27.7	2	2	3.64445	45.303	2	5708200	4702300	1005900	33.6	3	3	3.88666	27.652	3	5534900	4448500	1086500
	135	C9JG87;Q9NYK5;Q9NYK5-2	MRPL39	39S ribosomal protein L39, mitochondrial (Fragment);39S ribosomal protein L39, mitochondrial;Isoform 2 of 39S ribosomal protein L39, mitochondrial	34.032	0	63.969	3	large SU	3.74146	0.573041	0.0169608	1.77055	22.6	6	6	1.7647	20.179	7	7684800	2561500	5123300	22.6	6	6	2.3583	25.62	6	9133300	2540900	6592400	22.6	6	6	6.78841	91.64	6	15473000	13408000	2065100	19.5	5	5	6.93626	5.0107	5	6649000	5735900	913100
	709	Q5QPA5;Q9NVS2;Q9NVS2-2;Q9NVS2-3	MRPS18A	39S ribosomal protein S18a, mitochondrial (Fragment);39S ribosomal protein S18a, mitochondrial;Isoform 2 of 39S ribosomal protein S18a, mitochondrial	29.613	0	16.488	4	small SU	3.58931	0.555011	0.0202598	1.69336	7.2	2	2	1.8124	44.171	2	4724800	1808300	2916500	3.4	1	1	1.9842	NaN	1	1291800	463120	828670	3	1	1	6.92905	32.452	2	6058000	5318500	739570	7.2	2	2	6.66089	NaN	1	5078700	4461000	617720
	314	K7ELQ0;K7ES61;X6RAY8;Q9BYD3-2;Q9BYD3;K7EKI4;K7ELF1;K7EJ73	MRPL4	39S ribosomal protein L4, mitochondrial;39S ribosomal protein L4, mitochondrial (Fragment);39S ribosomal protein L4, mitochondrial;Isoform 2 of 39S ribosomal protein L4, mitochondrial;39S ribosomal protein L4, mitochondrial;39S ribosomal protein L4, mitoch	24.446	0	69.894	8	large SU	3.58769	0.554815	0.0169704	1.77031	14.1	2	2	1.7393	27.685	2	1230000	378370	851660	14.1	2	2	2.2872	20.274	2	1044100	341000	703050	21.4	3	3	6.19579	8.6749	3	4754000	4055300	698650	14.1	2	2	6.72178	31.801	2	1425300	1228000	197250
	827	Q9NQ50	MRPL40	39S ribosomal protein L40, mitochondrial	24.49	0	23.54	1	large SU	3.57425	0.553185	0.0129557	1.88754	7.8	1	1	1.9543	NaN	1	1714800	352200	1362600	7.8	1	1	2.2693	NaN	1	354870	84105	270760	16.5	2	2	5.54293	23.183	2	3549500	2981300	568200	23.3	3	3	6.63922	42.494	3	2486300	2155200	331110
	566	P49748-2;P49748;P49748-3;G3V1M7;J3QRJ8;J3KSR4;K7EMF8	ACADVL	Isoform 2 of Very long-chain specific acyl-CoA dehydrogenase, mitochondrial;Very long-chain specific acyl-CoA dehydrogenase, mitochondrial;Isoform 3 of Very long-chain specific acyl-CoA dehydrogenase, mitochondrial	68.058	0	81.688	7		3.56322	0.551843	0.0407779	1.38958	9.2	5	5	1.8317	154.85	4	2196400	804700	1391700	1.9	1	1	NaN	NaN	0	0	0	0	12.8	7	7	6.9979	75.837	5	3412000	2880400	531630	7.4	4	4	3.52945	32.624	3	1234500	975900	258600
	874	Q9Y3B7;Q9Y3B7-2;Q9Y3B7-3;E9PQB6	MRPL11	39S ribosomal protein L11, mitochondrial;Isoform 2 of 39S ribosomal protein L11, mitochondrial;Isoform 3 of 39S ribosomal protein L11, mitochondrial	20.683	0	119.76	4	large SU	3.49281	0.543175	0.0155371	1.80863	4.7	1	1	3.2924	NaN	1	3440800	735340	2705400	31.8	5	5	1.4236	69.103	6	4730300	1547300	3183000	29.2	5	5	5.89449	49.15	5	22925000	19825000	3100000	37	7	7	5.38706	64.48	6	16974000	14517000	2456700
	105	H0Y6Y8;B1AL05;Q8N983-4;Q8N983-3;Q8N983-2;Q8N983;Q8N983-6;Q8N983-7;H0YBU8;M0R051	MRPL43	39S ribosomal protein L43, mitochondrial (Fragment);39S ribosomal protein L43, mitochondrial;Isoform 4 of 39S ribosomal protein L43, mitochondrial;Isoform 3 of 39S ribosomal protein L43, mitochondrial;Isoform 2 of 39S ribosomal protein L43, mitochondrial;3	18.657	0	64.282	10	large SU	3.43927	0.536466	0.00420907	2.37581	13.6	2	2	2.7772	7.577	2	9284500	2327400	6957000	30.8	5	5	2.4399	11.782	6	9327600	2652400	6675200	23.7	4	4	3.43631	17.156	3	38581000	35808000	2772300	19.5	3	3	6.00889	41.881	3	12138000	10157000	1981500
	397	P00367;P00367-3;P00367-2;P49448	GLUD1;GLUD2	Glutamate dehydrogenase 1, mitochondrial;Isoform 3 of Glutamate dehydrogenase 1, mitochondrial;Isoform 2 of Glutamate dehydrogenase 1, mitochondrial;Glutamate dehydrogenase 2, mitochondrial	61.397	0	99.469	4		3.41617	0.533539	0.0377018	1.42364	0	0	0	NaN	NaN	0	0	0	0	15.4	7	7	1.6699	22.09	9	8561000	3292200	5268700	14.7	6	6	4.93024	27.198	4	18221000	15627000	2594600	17.7	8	8	4.84238	49.55	8	8774300	7185700	1588600
	672	Q13405;H0YDP7;E9PNF1;E9PI78	MRPL49	39S ribosomal protein L49, mitochondrial;39S ribosomal protein L49, mitochondrial (Fragment)	19.198	0	172.86	4	large SU	3.41281	0.533112	0.0118479	1.92636	25.3	4	4	1.9483	34.814	3	9561000	4255000	5306100	25.9	4	4	2.2312	26.763	4	6853400	1922000	4931400	30.1	4	4	5.12295	11.949	2	22408000	19496000	2911800	39.8	6	6	6.09162	45.797	4	14226000	12524000	1702300
	570	P51148;P51148-2;K7ERI8;K7ERQ8;F8VVK3;K7ENY4;F8VVZ0;F8VUA5;K7EIP6	RAB5C	Ras-related protein Rab-5C;Isoform 2 of Ras-related protein Rab-5C;Uncharacterized protein;Uncharacterized protein (Fragment);Ras-related protein Rab-5C (Fragment);Ras-related protein Rab-5C (Fragment)	23.482	0	63.351	9		3.377	0.528531	0.0457759	1.33936	10.2	2	1	1.2042	NaN	1	1375500	569210	806300	32.4	6	3	1.7302	15.985	3	2689900	901620	1788300	21.8	4	2	8.13405	46.058	2	8488300	7410100	1078200	25.9	4	3	7.67401	8.2276	2	5191100	4576100	615040
	772	Q96DV4;Q96DV4-2	MRPL38	39S ribosomal protein L38, mitochondrial	44.596	0	82.841	2	large SU	3.36954	0.527571	0.0201215	1.69634	11.6	5	5	1.6925	47.801	3	1542200	623430	918800	7.9	3	3	2.0376	20.445	3	1524300	522370	1002000	21.6	7	7	5.40249	19.621	8	18517000	15342000	3175100	13.4	5	5	6.91898	21.225	5	5115000	4338700	776350
	830	Q9NRX2;E9PKV2	MRPL17	39S ribosomal protein L17, mitochondrial;39S ribosomal protein L17, mitochondrial (Fragment)	20.05	0	50.168	2	large SU	3.34819	0.524811	0.0100472	1.99796	4.6	1	1	2.0978	NaN	1	3749500	1095800	2653700	33.1	6	6	2.1297	16.94	5	5123300	1579600	3543700	22.3	4	4	5.61293	21.19	4	13452000	11171000	2280500	17.7	3	3	5.01153	32.341	2	8622100	8133700	488470
	803	Q9BYD1;E5RJI7;H0YAX3;E5RFI2	MRPL13	39S ribosomal protein L13, mitochondrial;39S ribosomal protein L13, mitochondrial (Fragment)	20.692	0	52.645	4	large SU	3.33994	0.523739	0.0115121	1.93885	15.7	2	2	2.2808	6.3741	3	8491700	2389900	6101800	28.1	5	5	1.8793	34.052	6	7957600	2097900	5859700	20.2	3	3	5.08518	28.466	5	18180000	14997000	3183500	43.8	7	7	5.70907	33.65	7	14644000	12318000	2326000
	807	Q9BZE1;S4R369;A6NHR2;H0Y4J2	MRPL37	39S ribosomal protein L37, mitochondrial;39S ribosomal protein L37, mitochondrial;39S ribosomal protein L37, mitochondrial	48.117	0	83.242	4	large SU	3.33577	0.523197	0.0209816	1.67816	14.9	5	5	2.1857	19.794	5	1819200	590510	1228700	13.7	5	5	1.5665	43.864	5	3876600	1113200	2763400	17	6	6	5.15251	10.659	7	9226400	7865700	1360600	13.5	5	5	7.01853	32.767	4	3902700	3352100	550590
	203	E7ESL0;J3KQY1;Q9NWU5;Q9NWU5-2;Q9NWU5-3	MRPL22	39S ribosomal protein L22, mitochondrial;39S ribosomal protein L22, mitochondrial;39S ribosomal protein L22, mitochondrial;Isoform 2 of 39S ribosomal protein L22, mitochondrial;Isoform 3 of 39S ribosomal protein L22, mitochondrial	24.325	0	88.416	5	large SU	3.33475	0.523063	0.0370946	1.43069	0	0	0	NaN	NaN	0	0	0	0	30.7	5	5	1.6644	23.009	5	7369800	2681700	4688000	11.8	2	2	4.82649	1.1459	2	8627700	7185900	1441800	32.1	6	6	4.61638	34.286	6	7821700	6188700	1632900
	842	Q9NX20;E9PI14	MRPL16	39S ribosomal protein L16, mitochondrial;39S ribosomal protein L16, mitochondrial (Fragment)	28.449	0	51.413	2	large SU	3.28958	0.51714	0.0250287	1.60156	4	1	1	1.5174	NaN	1	4137000	1300500	2836500	4.4	1	1	2.1049	NaN	1	1673900	501550	1172300	10.8	2	2	4.65181	23.708	2	3709600	3192000	517570	17.5	4	4	7.88146	64.407	4	5968400	5131900	836420
	299	J3KS15;Q14197	ICT1	Peptidyl-tRNA hydrolase ICT1, mitochondrial (Fragment);Peptidyl-tRNA hydrolase ICT1, mitochondrial	21.905	0	25.107	2	large SU	3.254	0.512417	0.0276321	1.55859	5.2	1	1	1.7423	NaN	1	4621100	1652300	2968900	17.2	3	3	1.6155	95.203	3	6313500	3236200	3077200	11.5	2	2	5.54908	12.803	2	14004000	11665000	2338900	13.5	2	2	7.17824	9.0204	2	3661500	3155100	506400
	499	P23786;A0A1B0GTB8;A0A1B0GWC0;A0A1B0GVF3;A0A1B0GV75;A0A1B0GTM0	CPT2	Carnitine O-palmitoyltransferase 2, mitochondrial;Carnitine O-palmitoyltransferase 2, mitochondrial;Carnitine O-palmitoyltransferase 2, mitochondrial;Carnitine O-palmitoyltransferase 2, mitochondrial;Carnitine O-palmitoyltransferase 2, mitochondrial	73.776	0	50.212	6		3.22621	0.508693	0.0317352	1.49846	0	0	0	NaN	NaN	0	0	0	0	1.7	1	1	2.021	NaN	1	341770	105200	236570	7.8	5	5	5.79946	9.9462	3	2268500	1949200	319240	4.4	3	3	2.865	158.42	2	704450	574390	130060
	812	Q9H078-2;Q9H078-3;Q9H078;A0A2U3TZY2;H0YGM0;Q9H078-5;Q9H078-4;A0A2R8Y602;F5H7A5;A0A2R8YDH5;F5H392;A0A2R8Y6R5;A0A2R8Y7E8	CLPB	Isoform 2 of Caseinolytic peptidase B protein homolog;Isoform 3 of Caseinolytic peptidase B protein homolog;Caseinolytic peptidase B protein homolog;Caseinolytic peptidase B protein homolog;Caseinolytic peptidase B protein homolog (Fragment);Isoform 5 of C	75.448	0	111.08	13		3.18192	0.502689	0.0185077	1.73265	5.2	3	3	2.003	23.27	3	9138000	2805700	6332200	13.3	8	8	1.6692	20.349	9	15331000	5237900	10093000	13.9	8	8	5.75606	62.88	7	59347000	49234000	10113000	15.7	10	10	5.32652	44.793	12	38059000	32166000	5893000
	748	Q8N5N7;Q8N5N7-2	MRPL50	39S ribosomal protein L50, mitochondrial;Isoform 2 of 39S ribosomal protein L50, mitochondrial	18.325	0	36.352	2	large SU	3.1613	0.499866	0.0166361	1.77895	19	2	2	1.8581	0.21628	2	6497500	2163200	4334300	16.5	2	2	1.8827	26.797	2	1241300	407250	834030	29.1	4	4	4.70256	53.959	4	9638400	8163200	1475200	24.7	4	4	6.07128	76.008	4	5421700	4763100	658560
	351	O43615;M0QXU7;M0R301;M0QXM9;M0R124	TIMM44	Mitochondrial import inner membrane translocase subunit TIM44;Mitochondrial import inner membrane translocase subunit TIM44 (Fragment)	51.355	0	96.277	5		3.15571	0.499096	0.0419865	1.37689	3.3	1	1	0.95793	NaN	1	138330	69772	68556	5.1	2	2	2.5734	63.612	2	310300	66404	243900	16.2	6	6	6.24805	67.396	5	3810000	2964900	845080	20.8	8	8	6.43874	23.684	6	3689000	3059900	629100
	721	Q6P1L8	MRPL14	39S ribosomal protein L14, mitochondrial	15.947	0	17.802	1	large SU	3.1478	0.498007	0.0300784	1.52174	16.6	2	2	1.4466	NaN	1	3646600	178990	3467600	16.6	2	2	1.8316	7.0095	2	1655500	517290	1138300	16.6	2	2	5.20589	NaN	1	5650400	4861400	788970	16.6	2	2	7.11794	NaN	1	3472500	3106600	365890
	823	Q9HD33-2;Q9HD33;Q9HD33-3	MRPL47	Isoform 2 of 39S ribosomal protein L47, mitochondrial;39S ribosomal protein L47, mitochondrial;Isoform 3 of 39S ribosomal protein L47, mitochondrial	27.085	0	41.382	3	large SU	3.1175	0.493806	0.0213313	1.67098	9.6	2	2	1.6082	45.327	2	3951500	1608400	2343100	4.3	1	1	1.9161	NaN	1	1135600	322820	812810	5.2	1	1	5.98982	NaN	1	1331900	1084300	247580	22.2	5	5	5.11745	139.81	2	7472800	7183600	289190
	363	O60884;A0A087WT48	DNAJA2	DnaJ homolog subfamily A member 2	45.745	0	17.584	2		3.0966	0.490885	0.000204942	3.68837	0	0	0	NaN	NaN	0	0	0	0	0	0	0	NaN	NaN	0	0	0	0	1.7	1	1	3.09435	NaN	1	1765000	1284600	480400	4.9	2	2	3.09885	15.563	2	466660	359450	107200
	733	Q7Z2W9;F5H7V8;Q7Z2W9-2;H3BUY0	MRPL21	39S ribosomal protein L21, mitochondrial;39S ribosomal protein L21, mitochondrial;Isoform 2 of 39S ribosomal protein L21, mitochondrial	22.814	0	49.775	4	large SU	3.09308	0.490391	0.0132017	1.87937	6.8	1	1	1.8565	NaN	1	2227500	769800	1457700	17.6	3	3	1.9881	2.4377	3	6152900	1967800	4185200	22.9	3	3	5.22684	57.36	2	2852700	2445300	407460	31.7	5	5	4.74451	29.351	4	13792000	11140000	2651900
	563	P49406;S4R3W9;A0A0A0MRF4;H7C2J0;S4R455	MRPL19	39S ribosomal protein L19, mitochondrial;39S ribosomal protein L19, mitochondrial (Fragment);39S ribosomal protein L19, mitochondrial	33.535	0	67.789	5	large SU	3.08569	0.489352	0.0119882	1.92125	8.9	3	3	1.8945	28.415	3	18192000	5589500	12602000	15.1	5	5	2.0647	25.677	5	6367200	1793000	4574200	21.9	6	6	4.10256	6.2048	5	24715000	20539000	4176600	15.1	5	5	5.6494	17.651	6	9170400	7905000	1265400
	764	Q96A35;X6RJ73;X6RIR5;X6RHI2	MRPL24	39S ribosomal protein L24, mitochondrial;39S ribosomal protein L24, mitochondrial (Fragment)	24.915	0	53.101	4	large SU	3.07094	0.487271	0.0210057	1.67766	9.7	2	2	1.5965	13.543	3	11064000	3822700	7241700	16.2	3	3	1.9142	25.23	4	3461400	903740	2557700	14.4	3	3	5.77768	34.182	4	27545000	22516000	5029600	25.9	5	5	5.03702	37.5	4	7472700	6412000	1060600
	126	B8ZZV5;Q8TCC3-3;Q8TCC3;Q8TCC3-2	MRPL30	39S ribosomal protein L30, mitochondrial;Isoform 3 of 39S ribosomal protein L30, mitochondrial;39S ribosomal protein L30, mitochondrial;Isoform 2 of 39S ribosomal protein L30, mitochondrial	11.935	0	14.857	4	large SU	3.0313	0.481629	0.0423069	1.37359	10.9	1	1	1.7157	42.719	2	3155100	1363300	1791800	10.9	1	1	1.2148	53.373	2	2341200	784620	1556600	20.8	2	2	7.12301	20.893	2	1551900	1333600	218270	20.8	2	2	5.68731	9.6669	3	3366400	2815400	551000
	745	Q8IXM3	MRPL41	39S ribosomal protein L41, mitochondrial	15.383	0	46.631	1	large SU	2.95343	0.470326	0.00799117	2.09739	18.2	2	2	1.9966	15.775	2	4255900	1239300	3016600	23.4	3	3	2.0423	21.837	3	3013600	928910	2084700	40.1	3	3	4.2821	31.452	2	7266700	6025900	1240800	23.4	3	3	4.35749	75.722	3	4085700	3057400	1028200
	111	B4DLN1;Q9UBX3;Q9UBX3-2;P52815;I3L1E8	SLC25A10	cDNA FLJ60124, highly similar to Mitochondrial dicarboxylate carrier;Mitochondrial dicarboxylate carrier;Isoform 2 of Mitochondrial dicarboxylate carrier	48.099	0	283.46	5		2.93931	0.468245	0.0296824	1.5275	5.2	3	3	1.8532	10.004	3	58259000	21882000	36377000	9	5	4	1.3509	32.625	5	24605000	8491800	16113000	12.7	5	4	5.70451	40.341	4	126930000	107210000	19725000	25.3	10	5	5.22657	26.629	3	61747000	52554000	9193100
	204	H0Y9G6;E7ETU7;P09001;D6RC14;E9PF06	MRPL3	39S ribosomal protein L3, mitochondrial (Fragment);39S ribosomal protein L3, mitochondrial;39S ribosomal protein L3, mitochondrial;39S ribosomal protein L3, mitochondrial (Fragment)	40.47	0	33.539	5	large SU	2.86945	0.457799	0.0382767	1.41707	14	5	5	1.4039	29.792	5	2740400	1005200	1735200	14	5	5	1.5262	34.117	6	5895100	2109300	3785800	12.1	4	4	4.64425	21.281	4	11826000	9244900	2581100	8.3	3	3	6.81292	29.617	4	3556200	3038000	518170
	134	C9JBY7;Q9Y291	MRPS33	28S ribosomal protein S33, mitochondrial;28S ribosomal protein S33, mitochondrial	11.456	0	30.589	2	small SU	2.84554	0.454165	0.0482133	1.31683	21.9	2	2	1.4237	30.663	2	2438400	999030	1439400	21.9	3	3	1.2608	34.435	3	1379600	582200	797410	21.9	2	2	6.56254	27.711	2	3006400	2599200	407200	21.9	3	3	5.56576	53.404	3	2630200	2230600	399600
	258	G5EA06;Q92552;Q92552-2;D6RH20;D6RJC7;E5RJ73	MRPS27	28S ribosomal protein S27, mitochondrial;28S ribosomal protein S27, mitochondrial;Isoform 2 of 28S ribosomal protein S27, mitochondrial;28S ribosomal protein S27, mitochondrial (Fragment);28S ribosomal protein S27, mitochondrial	41.329	0	96.354	6	small SU	2.67755	0.427737	0.0258166	1.5881	12.8	4	4	1.8226	16.713	4	2622100	1056400	1565700	22.9	8	8	1.3558	31.117	7	7845800	3172700	4673200	29.1	11	11	4.42831	25.431	11	17348000	14143000	3204600	21.8	8	8	4.69704	51.16	6	4302500	3498700	803780
	775	Q96EY7;Q96EY7-2;B8ZZQ4;F8WE76	PTCD3	Pentatricopeptide repeat domain-containing protein 3, mitochondrial	78.549	0	119.58	4	small SU	2.66702	0.426026	0.0302693	1.519	10.6	7	7	1.3009	7.4698	6	5626800	2243500	3383200	10	6	6	1.756	22.933	5	2586400	976180	1610200	10.6	7	7	4.58421	52.954	9	19059000	14939000	4120200	7.7	6	6	4.83139	17.527	7	7794000	6371100	1422900
	873	Q9Y399;Q5T8A0	MRPS2	28S ribosomal protein S2, mitochondrial;28S ribosomal protein S2, mitochondrial (Fragment)	33.249	0	49.098	2	small SU	2.5603	0.408291	0.0332724	1.47792	9.1	3	3	1.5677	19.207	3	8899600	3510300	5389300	14.5	5	5	1.3324	41.213	5	2668900	1069900	1599000	18.6	6	6	4.23837	43.413	6	19093000	15234000	3858500	15.5	6	6	4.85366	92.618	6	5213400	4263300	950080
	257	G5E9W7;G5E9V5;P82650;H7C5F2;H7C5H3;P82650-2;H7C5L9;C9J5D8	MRPS22	28S ribosomal protein S22, mitochondrial;28S ribosomal protein S22, mitochondrial;28S ribosomal protein S22, mitochondrial;28S ribosomal protein S22, mitochondrial (Fragment);28S ribosomal protein S22, mitochondrial (Fragment);Isoform 2 of 28S ribosomal pr	36.805	0	193.54	8	small SU	2.53421	0.403842	0.0281276	1.55087	29.2	9	9	1.4237	32.592	8	8758200	3604900	5153300	20.1	7	7	1.5802	23.425	7	12250000	4801700	7447900	33.5	11	11	4.77213	27.04	13	22519000	18322000	4196500	29.5	10	10	3.84172	38.917	10	11418000	9115700	2302100
	512	P30048-2;P30048	PRDX3	Isoform 2 of Thioredoxin-dependent peroxide reductase, mitochondrial;Thioredoxin-dependent peroxide reductase, mitochondrial	25.838	0	89.137	2		2.51882	0.401197	0.0440601	1.35595	14.3	3	3	1.3069	20.797	3	37946000	16116000	21830000	30.3	6	6	1.3504	13.591	7	27476000	10415000	17061000	25.6	5	5	4.48652	39.166	5	62241000	41817000	20424000	21.4	4	4	5.08362	41.954	4	18472000	15432000	3039400
	773	Q96EL2;F8VYR5	MRPS24	28S ribosomal protein S24, mitochondrial;28S ribosomal protein S24, mitochondrial	19.015	0	12.423	2	small SU	2.49721	0.397456	0.0385405	1.41408	5.4	1	1	1.3606	NaN	1	2681600	1223100	1458500	10.2	2	2	1.39	8.29	2	2273700	920390	1353400	5.4	1	1	4.24268	NaN	1	3736400	2913400	823030	10.2	2	2	4.84661	13.163	2	3471000	2850500	620520
	639	P82664	MRPS10	28S ribosomal protein S10, mitochondrial	22.999	0	60.413	1	small SU	2.492	0.396547	0.0433065	1.36345	12.9	2	2	1.4761	37.089	2	12145000	5341800	6803300	27.4	4	4	1.2176	20.664	4	2305600	921190	1384500	16.9	2	2	5.20075	94.106	2	3611900	2972600	639330	21.9	3	3	4.12575	21.167	3	3868400	3069700	798690
	214	E9PE17;I3L0E3;Q9Y2R5	MRPS17;hCG_1984214	28S ribosomal protein S17, mitochondrial (Fragment);HCG1984214, isoform CRA_a;28S ribosomal protein S17, mitochondrial	14.374	0	27.467	3	small SU	2.44207	0.387757	0.0400717	1.39716	7	1	1	1.204	NaN	1	3959700	1583900	2375700	14	2	2	1.5295	12.072	2	4168600	1491400	2677200	36.4	3	3	4.53474	25.314	3	23080000	18606000	4473600	14	2	2	4.25894	4.3246	2	7908700	6409900	1498700
	638	P82663;E7EPW2;P82663-2;P82663-3	MRPS25	28S ribosomal protein S25, mitochondrial;28S ribosomal protein S25, mitochondrial;Isoform 2 of 28S ribosomal protein S25, mitochondrial;Isoform 3 of 28S ribosomal protein S25, mitochondrial	20.116	0	79.946	4	small SU	2.40946	0.38192	0.042392	1.37272	22	3	3	1.0381	10.108	3	8020600	3847700	4172900	20.2	3	3	1.7971	17.799	2	3517200	1307100	2210000	22	3	3	4.32957	86.875	2	11328000	9265600	2062400	23.7	3	3	4.17275	10.04	2	2841700	2265900	575810
	761	Q92665	MRPS31	28S ribosomal protein S31, mitochondrial	45.318	0	88.142	1	small SU	2.40479	0.381078	0.0325762	1.4871	14.7	5	5	1.3923	8.3944	5	3634700	1519400	2115400	8.9	3	3	1.4327	9.3362	3	3085200	1105200	1980000	17.2	5	5	4.29941	9.4971	6	8906900	7167200	1739700	17	5	5	3.89955	40.162	4	3771400	3053300	718080
	331	O00165;O00165-2;O00165-5;O00165-3;E9PIQ7;Q5VYD6;O00165-4;O00165-6	HAX1	HCLS1-associated protein X-1;Isoform 2 of HCLS1-associated protein X-1;Isoform 5 of HCLS1-associated protein X-1;Isoform 3 of HCLS1-associated protein X-1;HCLS1-associated protein X-1;HCLS1-associated protein X-1 (Fragment)	31.62	0	69.769	8		2.37403	0.375486	0.0281733	1.55016	15.4	4	4	1.2704	28.559	5	4306300	1690700	2615500	22.6	6	6	1.6885	11.659	8	7099200	2638100	4461100	40.1	9	9	3.68148	26.775	9	18261000	14448000	3813700	25.8	7	7	4.02236	24.355	8	10307000	8218800	2088000
	304	J3QLR8;Q9Y3D9	MRPS23	28S ribosomal protein S23, mitochondrial;28S ribosomal protein S23, mitochondrial	17.517	0	52.862	2	small SU	2.34334	0.369836	0.0284824	1.54542	27.6	4	4	1.3877	20.572	4	19754000	8749800	11004000	34.2	5	5	1.5011	44.715	5	8591000	3314000	5277000	34.2	5	5	3.49528	18.973	5	43350000	33916000	9433700	26.3	4	4	4.14147	25.526	4	16002000	12728000	3274600
	871	Q9Y2Q9;H0YAT2;H7C5V3;E5RGC7;H0YC42;U3KQQ8;E5RFT8;E5RK86;E5RFH3	MRPS28	28S ribosomal protein S28, mitochondrial;28S ribosomal protein S28, mitochondrial (Fragment);28S ribosomal protein S28, mitochondrial (Fragment);28S ribosomal protein S28, mitochondrial (Fragment);Uncharacterized protein	20.843	0	33.034	9	small SU	2.32511	0.366444	0.0373523	1.42768	16	3	3	1.4648	4.7278	3	7270300	3306200	3964100	16	3	3	1.256	3.5332	3	4376600	1848500	2528100	21.4	4	4	3.70041	16.33	4	16108000	12905000	3203300	16	3	3	4.29295	101.13	3	8606800	6716300	1890500
	572	P51398-2;P51398-3;P51398;V9GZ03;V9GYL9;V9GYJ9;V9GY11;V9GYA7;V9GZ61;V9GYC9;V9GYJ3;V9GYW1;V9GYF7	DAP3	Isoform 2 of 28S ribosomal protein S29, mitochondrial;Isoform 3 of 28S ribosomal protein S29, mitochondrial;28S ribosomal protein S29, mitochondrial;28S ribosomal protein S29, mitochondrial (Fragment);28S ribosomal protein S29, mitochondrial (Fragment);28S	41.044	0	137.83	13	small SU	2.30813	0.363261	0.0448934	1.34782	12.6	4	4	1.4488	39.948	4	6625800	2997600	3628200	5.9	2	2	1.2259	65.594	2	3389900	1595100	1794700	20.2	6	6	3.03527	17.606	4	8257100	6793200	1463900	17.4	5	5	5.26482	34.325	5	7247300	6081400	1165900
	825	Q9NP92	MRPS30	39S ribosomal protein S30, mitochondrial	50.364	0	74.029	1	small SU	2.29399	0.360592	0.0307172	1.51262	2.7	1	1	1.3641	NaN	1	4175600	1851900	2323700	4.3	2	2	1.7456	20.57	3	3776300	1375600	2400700	5.7	2	2	2.30017	NaN	1	4154400	3055800	1098600	11.8	4	4	5.05612	12.706	2	4205900	3558200	647710
	645	P82932	MRPS6	28S ribosomal protein S6, mitochondrial	14.226	0	22.898	1	small SU	2.27931	0.357803	0.0422411	1.37426	6.4	1	1	1.5089	NaN	1	3101700	1444900	1656800	6.4	1	1	1.1451	NaN	1	1729400	706640	1022800	19.2	3	3	3.68405	77.987	3	11180000	8278800	2901600	12.8	2	2	4.24016	11.544	2	2631500	2151600	479860
	613	P62306	SNRPF	Small nuclear ribonucleoprotein F	9.7251	0	56.916	1		2.21694	0.345755	0.0347013	1.45965	0	0	0	NaN	NaN	0	0	0	0	0	0	0	NaN	NaN	0	0	0	0	15.1	2	2	2.03194	7.5375	2	2304500	1637300	667210	15.1	2	2	2.41879	NaN	1	1514800	1111600	403210
	890	Q9Y6U3;Q9Y6U3-3;Q9Y6U3-2;E5RHN8;E5RHX6	SCIN	Adseverin;Isoform 3 of Adseverin;Isoform 2 of Adseverin	80.488	0	71.977	5		2.18648	0.339745	0.0302204	1.5197	2.4	1	1	1.3015	NaN	1	199200	66874	132320	1.4	1	1	1.4696	NaN	1	471420	143220	328190	9.7	5	5	3.34336	70.518	5	2085100	1630000	455070	2.4	1	1	3.57398	NaN	1	275340	237040	38301
	582	P54886-2;P54886	ALDH18A1	Isoform Short of Delta-1-pyrroline-5-carboxylate synthase;Delta-1-pyrroline-5-carboxylate synthase	87.088	0	38.011	2		2.15468	0.333382	0.0491534	1.30845	5.3	4	4	1.3546	51.485	4	1332400	545610	786740	4.3	3	3	1.1358	4.1049	3	781400	344890	436510	4.9	4	4	3.3761	28.375	4	2748700	2142900	605750	6.4	5	5	4.14955	7.0194	5	2572900	1974500	598410
	240	F8VRN8;F8VS07;F8VQE1;Q9UHB6-3;Q9UHB6-2;Q9UHB6	LIMA1	LIM domain and actin-binding protein 1;LIM domain and actin-binding protein 1;LIM domain and actin-binding protein 1;Isoform 3 of LIM domain and actin-binding protein 1;Isoform Alpha of LIM domain and actin-binding protein 1;LIM domain and actin-binding pr	43.19	0	11.783	6		2.06057	0.313987	0.0157647	1.80231	0	0	0	NaN	NaN	0	0	0	0	0	0	0	NaN	NaN	0	0	0	0	3.6	1	1	1.98803	NaN	1	113560	71937	41624	3.6	1	1	2.13575	NaN	1	105130	70482	34651
	655	Q04837;A0A0G2JLD8;E7EUY5;C9K0U8	SSBP1	Single-stranded DNA-binding protein, mitochondrial;Single-stranded DNA-binding protein, mitochondrial (Fragment);Single-stranded DNA-binding protein, mitochondrial (Fragment)	17.259	0	43.108	4		2.0539	0.312579	0.0432595	1.36392	0	0	0	NaN	NaN	0	0	0	0	23.6	3	3	1.3098	43.811	2	2658300	1165900	1492300	12.2	1	1	2.70051	NaN	1	774080	608790	165280	18.2	2	2	2.44954	35.672	2	802690	539040	263650
	379	O94925;H7BZD1;C9JIJ6;B7Z509;H7C201;O94925-2	GLS	Glutaminase kidney isoform, mitochondrial	73.46	0	107.64	6		1.90858	0.280711	0.0270193	1.56833	7.6	4	1	1.0885	NaN	1	425260	182810	242460	8.1	4	1	1.7728	NaN	1	995810	416190	579620	10.3	5	1	2.4937	NaN	1	835840	561300	274540	12.4	7	2	2.75748	NaN	1	605390	507370	98020
	440	P08238	HSP90AB1	Heat shock protein HSP 90-beta	83.263	0	39.063	1		1.80125	0.255573	0.0494109	1.30618	8.6	5	1	2.7274	NaN	1	351590	191010	160580	7	4	1	2.2003	NaN	1	407060	164840	242220	10.9	7	2	0.876501	NaN	1	5569000	5316800	252160	8.6	5	1	2.00128	NaN	1	441910	285380	156530
	185	E2QRG8;Q00765	REEP5	Receptor expression-enhancing protein (Fragment);Receptor expression-enhancing protein 5	18.121	0.00625	6.5803	2		1.77152	0.248345	0.00545749	2.26301	0	0	0	NaN	NaN	0	0	0	0	0	0	0	NaN	NaN	0	0	0	0	6.1	1	1	1.78897	NaN	1	121500	78879	42616	6.1	1	1	1.75423	NaN	1	91906	56295	35611
	600	P61224-2;P61224-3;P62834;P61224;F8WBC0;F5H4H0;F5GYH7;F5H077;F5GWU8;F5H491;F5H0B7;F5H500;F5H6R7;F5H004;A0A075B6Q0;F5GYB5;F5GX62;E7ESV4;F5H7Y6;P61224-4;A6NIZ1;F5H823;B7ZB78;F5GZG1	RAP1B;RAP1A	Isoform 2 of Ras-related protein Rap-1b;Isoform 3 of Ras-related protein Rap-1b;Ras-related protein Rap-1A;Ras-related protein Rap-1b;Ras-related protein Rap-1b (Fragment);Ras-related protein Rap-1b (Fragment);Ras-related protein Rap-1b (Fragment);Ras-rela	15.356	0	22.481	24		1.77021	0.248025	0.02432	1.61404	0	0	0	NaN	NaN	0	0	0	0	0	0	0	NaN	NaN	0	0	0	0	8	1	1	1.69448	NaN	1	12650000	8510700	4138900	19.7	2	2	1.84932	NaN	1	121610	70208	51405
	817	Q9H840	GEMIN7	Gem-associated protein 7	14.536	0	13.687	1		1.74032	0.240628	0.0475873	1.32251	0	0	0	NaN	NaN	0	0	0	0	0	0	0	NaN	NaN	0	0	0	0	9.9	1	1	1.60097	NaN	1	3788900	2180300	1608600	9.9	1	1	1.89179	NaN	1	1447900	873200	574740
	357	O43852-9;O43852-5;O43852-2;O43852;O43852-4;O43852-3;H0Y875;O43852-12;O43852-13;O43852-14;O43852-7;O43852-15;O43852-11;O43852-8;O43852-10;O43852-6	CALU	Isoform 9 of Calumenin;Isoform 5 of Calumenin;Isoform 2 of Calumenin;Calumenin;Isoform 4 of Calumenin;Isoform 3 of Calumenin;Calumenin (Fragment);Isoform 12 of Calumenin;Isoform 13 of Calumenin;Isoform 14 of Calumenin;Isoform 7 of Calumenin;Isoform 15 of C	17.639	0	11.918	16		1.68445	0.226459	0.0455451	1.34156	0	0	0	NaN	NaN	0	0	0	0	0	0	0	NaN	NaN	0	0	0	0	8.4	1	1	1.56255	NaN	1	230870	139060	91806	8.4	1	1	1.81587	NaN	1	684600	502160	182440
	79	A0A2C9F2P4;A0A286YFF7;P50897;E9PSE5;E9PK48;E9PIA8;Q5T0S4;A0A286YFE3;A0A286YFL8;P50897-2	PPT1	Palmitoyl-protein thioesterase 1;Palmitoyl-protein thioesterase 1;Palmitoyl-protein thioesterase 1;Palmitoyl-protein thioesterase 1;Palmitoyl-protein thioesterase 1;Palmitoyl-protein thioesterase 1 (Fragment);Palmitoyl-protein thioesterase 1;Palmitoyl-prot	34.136	0	13.079	10		1.67739	0.224634	0.0181919	1.74012	0	0	0	NaN	NaN	0	0	0	0	0	0	0	NaN	NaN	0	0	0	0	4.9	1	1	1.72777	NaN	1	824700	508610	316090	10.8	2	2	1.62848	NaN	1	528650	400600	128050
	395	O96008;O96008-2;K7EKG4;K7EJ57	TOMM40	Mitochondrial import receptor subunit TOM40 homolog;Isoform 2 of Mitochondrial import receptor subunit TOM40 homolog;Mitochondrial import receptor subunit TOM40 homolog (Fragment)	37.893	0	171.23	4		2.149	0.332236	0.0508284	1.29389	18.6	5	5	1.2225	27.686	3	1337000	571930	765080	6.9	2	2	1.2168	5.9955	2	1382700	667440	715250	18.6	5	5	3.61494	5.491	6	7431800	5834700	1597100	15.5	4	4	3.96621	15.938	5	2399700	1834600	565070
	767	Q96BP2	CHCHD1	Coiled-coil-helix-coiled-coil-helix domain-containing protein 1	13.475	0	27.681	1	small SU	1.80968	0.257602	0.0509296	1.29303	0	0	0	NaN	NaN	0	0	0	0	13.6	1	1	1.2004	NaN	1	583340	214510	368820	13.6	1	1	2.24558	NaN	1	2076900	1439400	637450	13.6	1	1	2.19862	NaN	1	1491300	1113800	377490
	737	Q7Z7K0	CMC1	COX assembly mitochondrial protein homolog	12.49	0	12.042	1		10.1794	1.00772	0.0533065	1.27322	0	0	0	NaN	NaN	0	0	0	0	9.4	1	1	6.8765	NaN	1	2502600	234420	2268200	18.9	2	2	15.0689	NaN	1	7969800	7732000	237800	9.4	1	1	NaN	NaN	0	3934600	3934600	0
	881	Q9Y584	TIMM22	Mitochondrial import inner membrane translocase subunit Tim22	20.031	0	20.752	1		15.7204	1.19646	0.0536888	1.27012	0	0	0	NaN	NaN	0	0	0	0	0	0	0	NaN	NaN	0	0	0	0	7.7	1	1	25.1307	NaN	1	5335400	5185700	149710	16	2	2	9.83381	135.34	2	3555900	3436100	119730
	821	Q9HAV7	GRPEL1	GrpE protein homolog 1, mitochondrial	24.279	0	20.637	1		2.25883	0.353884	0.0542588	1.26553	0	0	0	NaN	NaN	0	0	0	0	11.5	2	2	1.4182	10.549	2	976530	408430	568100	4.1	1	1	3.87822	NaN	1	4677700	3652900	1024800	11.5	2	2	2.09547	NaN	1	889520	698550	190970
	360	O60783	MRPS14	28S ribosomal protein S14, mitochondrial	15.139	0	34.93	1	small SU	2.32084	0.365644	0.0556062	1.25488	10.2	1	1	1.2112	NaN	1	3305900	1498000	1807800	18.8	2	2	1.3966	14.615	2	1669900	679410	990520	21.9	2	2	2.72993	35.749	2	8147600	5874700	2272900	28.9	3	3	6.28259	7.4151	2	2232600	1928600	303960
	643	P82914	MRPS15	28S ribosomal protein S15, mitochondrial	29.842	0	47.402	1	small SU	2.64605	0.422598	0.0568201	1.2455	3.9	1	1	1.2634	NaN	1	1343200	641600	701650	22.2	6	6	1.2109	10.45	4	4604700	1926900	2677800	14.4	4	4	5.88547	56.464	4	10463000	8374500	2088700	18.7	5	5	5.44455	124.63	4	6995000	5399600	1595400
	84	A0A2R8Y6J3;P46777;Q5T7N0	RPL5	60S ribosomal protein L5 (Fragment);60S ribosomal protein L5;60S ribosomal protein L5 (Fragment)	27.045	0	15.747	3		1.36135	0.13397	0.0574787	1.24049	0	0	0	NaN	NaN	0	0	0	0	0	0	0	NaN	NaN	0	0	0	0	10.9	2	2	1.44022	0.23031	2	953230	539210	414020	5.9	1	1	1.2868	NaN	1	197570	109150	88421
	498	Q16720-8;P23634-5;Q16720-7;P23634-4;Q16720-6;P23634-3;Q16720-3;Q16720-5;P23634-2;Q16720-2;P23634-7;P23634-6;Q16720-4;Q16720;P23634-8;P23634;H0YDG5;H7BZS8;H7BY13;H0YHH6;A0A0U1RQU3;E7ERY9;A0A2R8Y4R4;H0Y7S3;A0A2U3U055;A0A2U3TZI3;Q01814-4;Q01814-7;P20020-5;P20020-2;P20020-6;Q01814-3;Q01814-6;Q01814-2;Q01814-8;P20020;Q01814-5;Q01814;P20020-4;P20020-1	ATP2B3;ATP2B4;ATP2B1;ATP2B2	Isoform ZG of Plasma membrane calcium-transporting ATPase 3;Isoform ZK of Plasma membrane calcium-transporting ATPase 4;Isoform XG of Plasma membrane calcium-transporting ATPase 3;Isoform XK of Plasma membrane calcium-transporting ATPase 4;Isoform ZE of Pl	122.76	0	10.978	40		4.18494	0.621689	0.0577855	1.23818	0.6	1	1	3.2179	NaN	1	12842000	2663500	10178000	0.6	1	1	5.4426	NaN	1	2389600	350310	2039200	0.6	1	1	NaN	NaN	0	2020700	2020700	0	0	0	0	NaN	NaN	0	0	0	0
	276	H0YL72;P50213;H0YKD0;H0YLI6;H0YMU3;P50213-2;H0YM64	IDH3A	Isocitrate dehydrogenase [NAD] subunit alpha, mitochondrial;Isocitrate dehydrogenase [NAD] subunit alpha, mitochondrial;Isocitrate dehydrogenase [NAD] subunit alpha, mitochondrial (Fragment);Isocitrate dehydrogenase [NAD] subunit alpha, mitochondrial (Frag	35.786	0	35.093	7		3.85865	0.586436	0.0581923	1.23513	0	0	0	NaN	NaN	0	0	0	0	6.3	2	2	1.8563	15.105	2	877080	322840	554240	11.8	4	4	3.03711	21.812	3	3478600	2788600	690030	9.1	3	3	10.1906	33.979	2	1226300	1121800	104480
	501	P24752;E9PRQ6;P24752-2;H0YEL7	ACAT1	Acetyl-CoA acetyltransferase, mitochondrial;Acetyl-CoA acetyltransferase, mitochondrial;Isoform 2 of Acetyl-CoA acetyltransferase, mitochondrial	45.199	0	162.87	4		1.92374	0.284146	0.0583548	1.23392	9.1	3	3	1.2488	30.164	3	1617300	777820	839450	5.2	2	2	1.1106	34.206	2	1285500	523630	761880	12.4	4	4	2.49894	14.531	3	4022000	3401800	620200	13.3	4	4	3.95163	36.723	2	2104600	1875900	228770
	522	P31937;H7BZL2	HIBADH	3-hydroxyisobutyrate dehydrogenase, mitochondrial;3-hydroxyisobutyrate dehydrogenase, mitochondrial (Fragment)	35.329	0	54.576	2		7.08843	0.85055	0.0603857	1.21907	0	0	0	NaN	NaN	0	0	0	0	5.4	1	1	NaN	NaN	0	252320	0	252320	19	4	4	4.86665	NaN	1	2497600	2300500	197100	19	4	4	10.3245	NaN	1	2330300	2239200	91009
	526	P32119;A6NIW5	PRDX2	Peroxiredoxin-2;Peroxiredoxin 2, isoform CRA_a	21.892	0	18.551	2		4.17386	0.620537	0.0612006	1.21324	5.6	1	0	NaN	NaN	0	0	0	0	14.1	2	1	NaN	NaN	0	92961	92961	0	13.1	3	3	5.51237	131.73	2	3877900	3336100	541830	18.2	3	2	3.16036	NaN	1	1042400	787740	254690
	413	P04181;P04181-2	OAT	Ornithine aminotransferase, mitochondrial;Isoform 2 of Ornithine aminotransferase, mitochondrial	48.534	0	97.807	2		2.13315	0.329022	0.0616889	1.20979	13.7	5	5	1.0819	17.521	8	25249000	11676000	13573000	15.5	6	6	1.2298	12.857	8	12137000	4993500	7143100	28.5	10	10	3.81068	74.665	14	72046000	57468000	14578000	18.2	6	6	4.0838	16.039	8	15160000	12523000	2637100
	640	P82673	MRPS35	28S ribosomal protein S35, mitochondrial	36.844	0	57.023	1	small SU	2.16968	0.336395	0.0623093	1.20545	3.1	1	1	1.2643	NaN	1	365740	165930	199810	3.1	1	1	1.1188	NaN	1	152650	66589	86066	7.1	2	2	2.99814	NaN	1	274910	226840	48064	3.1	1	1	5.22548	NaN	1	276790	242160	34637
	60	A0A0G2JIW1;P0DMV9;P0DMV8;P0DMV8-2;V9GZ37	HSPA1B;HSPA1A	Heat shock 70 kDa protein 1B;Heat shock 70 kDa protein 1B;Heat shock 70 kDa protein 1A;Isoform 2 of Heat shock 70 kDa protein 1A;Heat shock 70 kDa protein 1A	70.108	0	215.85	5		1.86391	0.270425	0.0635686	1.19676	27.9	17	5	1.1294	47.936	7	11677000	5101100	6576400	29.6	18	6	1.099	14.723	6	10224000	4606200	5618000	28.2	17	6	3.13391	48.519	10	30777000	23343000	7433200	25.5	15	5	3.10289	24.212	8	8904300	6402000	2502200
	680	Q14204;A0A2R8Y6H2;A0A2R8Y542;A0A2R8Y5T0;A0A2R8Y706;A0A2R8YGC7;A0A2R8YFZ7;A0A2R8Y6I5	DYNC1H1	Cytoplasmic dynein 1 heavy chain 1;Cytoplasmic dynein 1 heavy chain 1 (Fragment);Cytoplasmic dynein 1 heavy chain 1 (Fragment);Cytoplasmic dynein 1 heavy chain 1 (Fragment);Cytoplasmic dynein 1 heavy chain 1 (Fragment)	532.4	0	41.388	8		3.41682	0.533623	0.0644184	1.19099	0.3	1	1	NaN	NaN	0	286790	286790	0	0	0	0	NaN	NaN	0	0	0	0	1.4	6	6	2.65541	130.75	4	5594700	1689400	3905200	0.2	1	1	4.39657	NaN	1	146860	117610	29249
	644	P82921	MRPS21	28S ribosomal protein S21, mitochondrial	10.688	0	34.802	1	small SU	2.52706	0.402616	0.064467	1.19066	0	0	0	NaN	NaN	0	0	0	0	23	2	2	1.3932	31.501	2	945510	362030	583480	29.9	2	2	2.32883	156.34	2	3773700	2220900	1552800	23	2	2	4.97389	NaN	1	695920	623850	72071
	538	P38117;P38117-2;M0QY67	ETFB	Electron transfer flavoprotein subunit beta;Isoform 2 of Electron transfer flavoprotein subunit beta	27.843	0	28.649	3		8.42317	0.925476	0.0648243	1.18826	0	0	0	NaN	NaN	0	0	0	0	11	3	3	5.4244	52.016	2	1859300	176820	1682500	11.8	3	3	13.0798	NaN	1	10676000	10453000	222690	10.2	2	2	NaN	NaN	0	1075600	1075600	0
	750	Q8NBU5-2;Q8NBU5	ATAD1	Isoform 2 of ATPase family AAA domain-containing protein 1;ATPase family AAA domain-containing protein 1	32.408	0	30.928	2		4.46293	0.64962	0.0654827	1.18387	3.1	1	1	1.3388	NaN	1	588970	239580	349390	3.1	1	1	NaN	NaN	0	99858	35711	64146	13.9	4	4	8.33472	45.22	4	1997100	1773500	223640	10.1	3	3	7.96622	39.424	3	1752300	1548000	204300
	646	P82933	MRPS9	28S ribosomal protein S9, mitochondrial	45.834	0	53.619	1	small SU	1.9517	0.290414	0.0674859	1.17079	5.1	2	2	1.1133	9.1009	2	864860	383020	481830	3.3	1	1	1.098	NaN	1	95671	45657	50014	26.5	8	8	3.25362	67.357	8	9494200	7653900	1840300	5.1	2	2	3.64817	35.501	2	1660500	1356400	304110
	615	P62316;K7ERG4;P62316-2;K7EJB5	SNRPD2	Small nuclear ribonucleoprotein Sm D2;Small nuclear ribonucleoprotein Sm D2;Isoform 2 of Small nuclear ribonucleoprotein Sm D2	13.527	0	76.488	4		1.65666	0.219233	0.0683999	1.16494	30.5	4	4	1.1488	34.892	4	34293000	16162000	18132000	45.8	5	5	1.0134	24.712	5	22734000	10635000	12099000	45.8	5	5	2.69774	42.013	5	44134000	31447000	12687000	45.8	5	5	2.39831	34.537	6	24063000	16130000	7933100
	451	P10809;E7ESH4;E7EXB4;P10809-2;C9JL25;C9JCQ4;C9JL19;C9J0S9	HSPD1	60 kDa heat shock protein, mitochondrial	61.054	0	323.31	8		1.74439	0.241644	0.0693895	1.15871	69.6	35	35	1.0059	25.818	58	471400000	215740000	255660000	63.5	34	34	1.1626	27.146	55	430730000	185790000	244940000	70.3	42	42	2.83046	40.139	71	1169400000	828910000	340490000	74.3	39	39	2.79728	32.644	65	464630000	327040000	137590000
	828	Q9NR28-2;Q9NR28;A0A024RBT2;H7BZK7;A0A2U3TZH2;Q9NR28-3	DIABLO	Isoform 2 of Diablo homolog, mitochondrial;Diablo homolog, mitochondrial;Diablo homolog, mitochondrial;Diablo homolog, mitochondrial (Fragment);Diablo homolog, mitochondrial;Isoform 3 of Diablo homolog, mitochondrial	21.232	0	22.718	6		2.0377	0.309141	0.0694071	1.1586	7	1	1	1.1148	NaN	1	904360	433150	471210	13.4	2	2	1.0925	16.524	2	1037700	446040	591710	7	1	1	4.03535	NaN	1	1307100	1014000	293080	13.4	2	2	3.50803	19.229	2	1393600	1105800	287740
	783	Q99714;Q99714-2;Q5H928	HSD17B10	3-hydroxyacyl-CoA dehydrogenase type-2;Isoform 2 of 3-hydroxyacyl-CoA dehydrogenase type-2;3-hydroxyacyl-CoA dehydrogenase type-2	26.923	0	162.22	3		2.10827	0.323926	0.073445	1.13404	10.7	2	2	1.0361	30.026	2	5083900	2724100	2359800	18.4	3	3	1.1697	22.672	3	1373000	663090	709920	28	4	4	4.85037	15.867	4	7060300	5926500	1133800	30.7	5	5	3.36089	46.58	6	4881200	3673600	1207600
	370	O75439;G3V0E4;F8WAZ6	PMPCB	Mitochondrial-processing peptidase subunit beta;Mitochondrial-processing peptidase subunit beta	54.366	0	19.508	3		2.62852	0.419712	0.0736121	1.13305	0	0	0	NaN	NaN	0	0	0	0	2.2	1	1	2.8035	NaN	1	471970	86091	385880	4.1	2	2	1.23547	NaN	1	1925500	1350900	574660	1.8	1	1	5.24329	NaN	1	284920	226420	58498
	614	P62314;J3QLI9;J3QLR7	SNRPD1	Small nuclear ribonucleoprotein Sm D1;Small nuclear ribonucleoprotein Sm D1	13.281	0	54.796	3		1.58008	0.198679	0.0743682	1.12861	27.7	2	2	0.94643	23.662	2	8977700	3438300	5539400	20.2	2	2	1.1822	32.789	3	2646300	1211700	1434600	28.6	2	2	2.26757	35.195	3	12471000	8753900	3717400	10.9	1	1	2.45682	NaN	1	1221900	795550	426310
	59	A0A0G2JIC6;Q9Y676	MRPS18B	28S ribosomal protein S18b, mitochondrial;28S ribosomal protein S18b, mitochondrial	24.354	0	42.25	2	small SU	3.12709	0.49514	0.0745277	1.12768	4.7	1	1	1.1815	7.5143	2	1395100	631350	763730	7.9	1	1	NaN	NaN	0	0	0	0	22.8	3	3	4.24971	9.8988	2	2249100	1817800	431300	21.4	3	3	6.09013	10.57	2	1257900	1122300	135580
	271	H0YIZ0;P34897-3;P34897-2;P34897	SHMT2	Serine hydroxymethyltransferase, mitochondrial (Fragment);Isoform 3 of Serine hydroxymethyltransferase, mitochondrial;Isoform 2 of Serine hydroxymethyltransferase, mitochondrial;Serine hydroxymethyltransferase, mitochondrial	28.707	0	13.22	4		3.43056	0.535364	0.0754181	1.12252	0	0	0	NaN	NaN	0	0	0	0	4.2	1	1	1.3863	NaN	1	570850	229940	340910	4.2	1	1	9.03832	NaN	1	3601300	3292600	308680	7.6	2	2	3.22217	88.76	2	3206600	2369300	837220
	517	R4GN99;P30405-2;P30405;H0Y548	PPIF	Peptidyl-prolyl cis-trans isomerase;Isoform 2 of Peptidyl-prolyl cis-trans isomerase F, mitochondrial;Peptidyl-prolyl cis-trans isomerase F, mitochondrial	15.35	0	17.421	4		5.18414	0.714677	0.0756417	1.12124	0	0	0	NaN	NaN	0	0	0	0	12.4	2	2	7.7229	NaN	1	3042000	2048100	993890	32.4	3	3	3.47995	NaN	1	7611400	6909200	702280	0	0	0	NaN	NaN	0	0	0	0
	477	P17152	TMEM11	Transmembrane protein 11, mitochondrial	21.541	0	12.401	1		2.86213	0.456689	0.0757892	1.12039	0	0	0	NaN	NaN	0	0	0	0	4.7	1	1	1.7019	NaN	1	834760	203290	631470	8.3	1	1	7.22126	NaN	1	5933200	5315500	617670	13	2	2	1.90774	212.69	2	2359700	1963400	396300
	182	D6RFH4;H3BUX2;J3KNF8;O43169	CYB5B	Cytochrome b5 type B;Cytochrome b5 type B;Cytochrome b5 type B (Outer mitochondrial membrane), isoform CRA_a;Cytochrome b5 type B	14.846	0	45.979	4		1.68078	0.22551	0.0768329	1.11445	0	0	0	NaN	NaN	0	0	0	0	9.2	1	1	1.1056	NaN	1	465890	232920	232970	9.2	1	1	1.74987	NaN	1	1489200	1040200	449030	9.2	1	1	2.45429	NaN	1	562980	383610	179370
	112	B4DSL5;Q96H55-2;Q96H55-3;Q96H55-4;Q96H55	MYO19	Unconventional myosin-XIX;Isoform 2 of Unconventional myosin-XIX;Isoform 3 of Unconventional myosin-XIX;Isoform 4 of Unconventional myosin-XIX;Unconventional myosin-XIX	21.003	0.006402	6.9026	5		5.55895	0.744993	0.0816962	1.0878	0	0	0	NaN	NaN	0	0	0	0	0	0	0	NaN	NaN	0	0	0	0	4.4	1	1	8.71992	NaN	1	677400	611100	66304	4.4	1	1	3.54384	NaN	1	270210	208560	61652
	374	O75746;O75746-2;F8W9J0;H0YFB2;B4DGK6	SLC25A12	Calcium-binding mitochondrial carrier protein Aralar1;Isoform 2 of Calcium-binding mitochondrial carrier protein Aralar1	74.761	0	98.089	5		18.1054	1.25781	0.0824824	1.08364	2.5	2	0	NaN	NaN	0	0	0	0	2.9	2	0	NaN	NaN	0	0	0	0	17.7	11	8	39.0153	91.296	3	7067400	6883200	184180	19.5	11	6	8.40195	NaN	1	1590400	1565400	25035
	136	C9JJ19;P82930	MRPS34	28S ribosomal protein S34, mitochondrial;28S ribosomal protein S34, mitochondrial	26.332	0	25.678	2	small SU	2.19937	0.342299	0.0826787	1.08261	3.6	1	1	0.81862	NaN	1	3401100	1621300	1779800	3.6	1	1	1.3891	NaN	1	1037100	420240	616840	16.4	4	4	4.49337	53.447	4	16739000	13361000	3377400	16.4	4	4	4.57938	40.626	4	5825000	4823800	1001200
	690	Q15208	STK38	Serine/threonine-protein kinase 38	54.19	0	88.608	1		1.41371	0.150359	0.0829965	1.08094	18.3	5	5	1.2613	16.642	4	11352000	5681800	5670200	20.2	8	8	0.87099	24.769	10	17738000	10188000	7549700	20.6	8	7	1.79992	49.766	9	58042000	37559000	20484000	22.6	9	8	2.02	62.575	10	23994000	16434000	7560300
	564	P49411;H3BNU3	TUFM	Elongation factor Tu, mitochondrial	49.541	0	279.95	2		1.56594	0.194775	0.083449	1.07858	37.2	14	14	1.0436	20.078	25	132480000	63697000	68781000	37.2	15	15	1.0014	17.021	23	63104000	30224000	32880000	47.6	18	18	2.49632	29.897	31	196280000	137360000	58925000	38.3	16	16	2.30494	34.572	28	61875000	42449000	19427000
	604	P61978-3;P61978;P61978-2;Q5T6W2;S4R359	HNRNPK	Isoform 3 of Heterogeneous nuclear ribonucleoprotein K;Heterogeneous nuclear ribonucleoprotein K;Isoform 2 of Heterogeneous nuclear ribonucleoprotein K;Heterogeneous nuclear ribonucleoprotein K (Fragment)	48.562	0	82.153	5		2.06297	0.314492	0.0835626	1.07799	7	2	2	1.0352	10.958	2	745970	358190	387790	5.2	2	2	1.0813	35.658	3	866890	546070	320830	21.6	6	6	5.16636	32.913	5	7447600	6511000	936640	10.9	3	3	3.13195	6.398	4	1029400	802940	226440
	665	Q10713;Q10713-2;Q5SXN9	PMPCA	Mitochondrial-processing peptidase subunit alpha;Isoform 2 of Mitochondrial-processing peptidase subunit alpha	58.252	0	23.409	3		1.65712	0.219353	0.0841186	1.07511	0	0	0	NaN	NaN	0	0	0	0	4.4	2	2	1.6673	35.938	2	765550	204690	560860	3.6	2	2	2.49638	NaN	1	3612500	2795300	817250	4.4	2	2	1.09329	NaN	1	1678800	1239900	438870
	814	Q9H2W6;A0A087WT90	MRPL46	39S ribosomal protein L46, mitochondrial	31.705	0	154.11	2	large SU	2.21004	0.344401	0.086189	1.06455	8.2	2	2	0.76732	78.203	2	5515900	1887500	3628300	11.5	3	3	1.7241	8.7338	5	6899300	2286600	4612700	8.2	2	2	2.81746	111.14	3	27846000	23115000	4730900	11.5	3	3	6.40041	26.609	6	10700000	9089200	1610600
	605	P61981	YWHAG	14-3-3 protein gamma	28.302	0	12.728	1		2.75889	0.440734	0.0872854	1.05906	7.3	2	0	NaN	NaN	0	0	0	0	7.3	2	0	NaN	NaN	0	0	0	0	13	3	2	3.6704	NaN	1	3906300	3886300	19967	8.1	2	1	2.07374	NaN	1	23726	15173	8552.7
	305	J3QLS3;Q9Y2R9;J3QQS1;J3KSI8;J3QKW2	MRPS7	28S ribosomal protein S7, mitochondrial;28S ribosomal protein S7, mitochondrial;28S ribosomal protein S7, mitochondrial (Fragment);28S ribosomal protein S7, mitochondrial (Fragment);28S ribosomal protein S7, mitochondrial	31.704	0	109.15	5	small SU	1.73114	0.238331	0.0896342	1.04753	13.7	3	3	1.1273	18.126	3	9809000	4540100	5268800	21.8	5	5	1.4003	22.675	5	5671100	2423100	3248000	17.7	4	4	1.29194	73.082	3	10324000	7303400	3020600	27.3	7	7	4.40373	16.11	7	16790000	13954000	2836800
	384	O95168-2;O95168;F2Z3P9;C9JXQ9	NDUFB4	Isoform 2 of NADH dehydrogenase [ubiquinone] 1 beta subcomplex subunit 4;NADH dehydrogenase [ubiquinone] 1 beta subcomplex subunit 4;NADH dehydrogenase [ubiquinone] 1 beta subcomplex subunit 4;NADH dehydrogenase [ubiquinone] 1 beta subcomplex subunit 4	14.026	0	35.565	4		6.43633	0.808638	0.0899117	1.04618	0	0	0	NaN	NaN	0	0	0	0	34.2	3	3	1.0283	86.023	3	3902200	1324000	2578100	44.2	4	4	14.7656	93.709	3	37787000	35550000	2236300	34.2	3	3	17.5608	25.366	3	22845000	21423000	1422100
	540	P38646;D6RJI2;H0Y8S0;D6RA73;H0YBG6	HSPA9	Stress-70 protein, mitochondrial	73.68	0	323.31	5		1.60027	0.204193	0.0947409	1.02346	51.7	33	33	0.93511	25.753	37	135050000	63143000	71905000	43.4	26	26	1.05	42.848	29	169110000	72914000	96199000	49.3	31	31	2.67473	40.363	38	313910000	218900000	95010000	51.7	38	38	2.49713	56.917	44	162300000	107480000	54816000
	515	P30084	ECHS1	Enoyl-CoA hydratase, mitochondrial	31.387	0	11.684	1		2.29643	0.361054	0.0993402	1.00287	0	0	0	NaN	NaN	0	0	0	0	7.2	2	2	3.0029	42.774	2	1183200	242350	940800	4.1	1	1	1.75617	NaN	1	1686100	1357400	328670	0	0	0	NaN	NaN	0	0	0	0
	1	E5RIU6;A0A087WZZ9;A0A024QZP7;P06493;F8VXD2;A0A2R8YEB7;K7ELV5;F8VYH9;F8VZZ0;F8VTV8;F8VWX7;F8VZ51;K7EJ83;E7ESI2;A0A2R8Y644;H0YAZ9;Q9BVE2;E7EUK8;G3V5T9;E5RGN0;A0A087X209;A0A087WZU2;A0A2R8YD28;F5H6Z0;A0A2R8YF61;A0A2R8Y7W5;J3QSD7;A0A2R8Y4Z0;P11802-2;P06493-2;Q00535-2;P24941-2;Q00535;P24941;P11802;Q00526;Q00534;Q96Q40-6;P50750;Q96Q40-4;Q96Q40-3;O94921-3;Q96Q40-5;Q96Q40;O94921-2;O94921;Q07002;P50750-2;Q…	CDK1;CDC2;CDK4;CDK3;CDK2;CDK16;CDK13;CDK14;CDK17;CDK12;CDK5;CDK6;CDK15;CDK9;CDK18	Cyclin-dependent kinase 1 (Fragment);Cyclin-dependent kinase 1;Cell division cycle 2, G1 to S and G2 to M, isoform CRA_a;Cyclin-dependent kinase 1;Cyclin-dependent kinase 4 (Fragment);Cyclin-dependent kinase 13 (Fragment);Cyclin-dependent kinase 3 (Fragmen	21.738	0	11.459	59		3.1679	0.500772	0.100954	0.995875	5.3	1	1	2.1697	NaN	1	1212300	340020	872320	0	0	0	NaN	NaN	0	0	0	0	0	0	0	NaN	NaN	0	0	0	0	9.5	2	2	4.62535	2.3114	2	2769000	2216000	553040
	453	P11142;E9PKE3;P11142-2;E9PN89;E9PNE6;E9PLF4;E9PQQ4;E9PQK7;E9PK54;A8K7Q2;P54652;E9PPY6;E9PI65;E9PN25;E9PM13;E9PS65	HSPA8	Heat shock cognate 71 kDa protein;Heat shock cognate 71 kDa protein;Isoform 2 of Heat shock cognate 71 kDa protein;Heat shock cognate 71 kDa protein (Fragment);Heat shock cognate 71 kDa protein	70.897	0	323.31	16		1.72206	0.236047	0.102584	0.988922	26.9	15	10	1.0793	34.876	11	18948000	9297400	9650900	29.4	17	12	0.86521	34.412	15	16468000	8777100	7690800	33.3	19	15	3.19132	12.887	19	54914000	44264000	10650000	32.2	17	13	2.9509	31.739	14	16895000	12341000	4554200
	806	Q9BYN8	MRPS26	28S ribosomal protein S26, mitochondrial	24.211	0	34.599	1	small SU	2.22221	0.346785	0.105469	0.976875	0	0	0	NaN	NaN	0	0	0	0	18	3	3	0.95986	53.051	3	2176900	922910	1254000	9.3	2	2	4.23944	NaN	1	4093300	3566100	527240	23.9	4	4	2.69673	47.349	2	2822200	2208700	613510
	868	Q9Y277;Q9Y277-2;E5RFP6;E5RJN6;E5RHZ6;E5RK27;E5RFL1;E5RHE1	VDAC3	Voltage-dependent anion-selective channel protein 3;Isoform 2 of Voltage-dependent anion-selective channel protein 3;Voltage-dependent anion-selective channel protein 3;Voltage-dependent anion-selective channel protein 3 (Fragment);Voltage-dependent anion-	30.658	0	59.093	8		3.81669	0.581687	0.105797	0.975527	0	0	0	NaN	NaN	0	0	0	0	11.3	3	3	1.0803	6.9513	5	5230600	2521400	2709200	8.8	3	3	13.9626	178.77	2	11520000	10990000	529460	11.7	4	4	3.68596	10.993	4	5834200	4565200	1269100
	456	P11234;P11233;P11234-3;P11234-2;F8WEQ6;C9JPE8;C9JYR1;H7C3P7;C9J6B1;C9JQB3	RALB;RALA	Ras-related protein Ral-B;Ras-related protein Ral-A;Isoform 3 of Ras-related protein Ral-B;Isoform 2 of Ras-related protein Ral-B;Ras-related protein Ral-B;Ras-related protein Ral-A (Fragment);Ras-related protein Ral-B (Fragment);Ras-related protein Ral-A	23.408	0	11.699	10		2.36646	0.3741	0.105858	0.975278	0	0	0	NaN	NaN	0	0	0	0	3.4	1	1	1.1921	NaN	1	429760	181550	248210	3.4	1	1	5.89901	NaN	1	3719800	3228300	491410	5.3	1	1	1.88455	NaN	1	656220	380100	276120
	631	P63261;I3L3I0;I3L1U9;I3L4N8;K7EM38;I3L3R2;J3KT65	ACTG1	Actin, cytoplasmic 2;Actin, cytoplasmic 2 (Fragment);Actin, cytoplasmic 2 (Fragment);Actin, cytoplasmic 2 (Fragment)	41.792	0	35.538	7		1.62011	0.209545	0.110834	0.955328	58.4	21	1	0.95643	NaN	1	4955600	2517600	2438000	49.9	18	0	NaN	NaN	0	0	0	0	58.4	21	1	1.83776	24.714	2	2737700	1858800	878920	49.6	20	1	2.41932	NaN	1	2926600	1927400	999180
	381	O95139;A0A087WZX2;O95139-2	NDUFB6	NADH dehydrogenase [ubiquinone] 1 beta subcomplex subunit 6;NADH dehydrogenase [ubiquinone] 1 beta subcomplex subunit 6	15.489	0	19.255	3		7.35222	0.866419	0.112453	0.949029	0	0	0	NaN	NaN	0	0	0	0	24.2	2	2	3.5231	39.777	2	1398000	238110	1159900	5.5	1	1	NaN	NaN	0	528340	528340	0	24.2	2	2	15.3431	64.921	2	12631000	12188000	443190
	862	Q9UPQ9-1;Q9UPQ9	TNRC6B	Isoform 2 of Trinucleotide repeat-containing gene 6B protein;Trinucleotide repeat-containing gene 6B protein	182.81	0	46.435	2		1.73825	0.240111	0.113897	0.943486	1.3	1	1	0.91499	NaN	1	72736	43659	29077	1.3	1	1	NaN	NaN	0	65360	65360	0	1.3	1	1	2.4924	NaN	1	151220	99491	51728	1.3	1	1	2.30303	NaN	1	83136	55912	27224
	592	P60842;J3KT12;P60842-2;J3KSZ0;J3KTB5;J3QS69;J3QR64;J3QL43;E7EQG2;Q14240;Q14240-2;J3KTN0;J3QLN6;J3QKZ9;J3KS25;J3QL52;J3KT04;J3KS93;E7EMV8;J3KSN7	EIF4A1	Eukaryotic initiation factor 4A-I;Eukaryotic initiation factor 4A-I;Isoform 2 of Eukaryotic initiation factor 4A-I;Eukaryotic initiation factor 4A-I (Fragment);Eukaryotic initiation factor 4A-I (Fragment);Eukaryotic initiation factor 4A-I (Fragment)	46.153	0	82.501	20		10.5948	1.02509	0.114362	0.941719	0	0	0	NaN	NaN	0	0	0	0	0	0	0	NaN	NaN	0	0	0	0	29.8	8	8	25.7096	NaN	1	30683000	30552000	131270	2.5	1	1	4.36605	NaN	1	175500	152810	22687
	483	P19367-4;P19367-2;P19367;P19367-3;B1AR63	HK1	Isoform 4 of Hexokinase-1;Isoform 2 of Hexokinase-1;Hexokinase-1;Isoform 3 of Hexokinase-1	101.08	0	34.058	5		1.56145	0.193529	0.116013	0.935494	2.4	2	2	1.0369	NaN	1	304780	169880	134900	1.2	1	1	0.84893	NaN	1	326740	185440	141300	3.9	3	3	2.78567	27.29	2	1140500	918770	221760	3.5	3	3	2.42424	NaN	1	499540	419050	80497
	307	J3QTB2;J3QTA6;Q9BRQ6;H0Y922	CHCHD6	MICOS complex subunit;MICOS complex subunit;MICOS complex subunit MIC25;MICOS complex subunit (Fragment)	15.303	0	27.802	4		12.0176	1.07982	0.117551	0.929775	0	0	0	NaN	NaN	0	0	0	0	15	2	2	4.5906	NaN	1	731520	82575	648940	19.3	2	2	NaN	NaN	0	1511500	1511500	0	12.9	2	2	31.4604	NaN	1	1543500	1510700	32808
	734	Q7Z406;Q7Z406-6;Q7Z406-2;Q7Z406-5;Q7Z406-4;M0QY43	MYH14	Myosin-14;Isoform 6 of Myosin-14;Isoform 2 of Myosin-14;Isoform 5 of Myosin-14;Isoform 4 of Myosin-14;Myosin-14 (Fragment)	227.87	0	10.29	6		1.50283	0.17691	0.117573	0.929694	1.9	3	1	1.1875	NaN	1	1171900	555610	616330	2.5	4	1	0.78863	NaN	1	838660	423690	414970	2.6	5	1	1.99605	NaN	1	2829800	1873700	956130	1.9	3	1	2.72874	NaN	1	828190	558250	269940
	753	Q8NI60-3;Q8NI60;Q8NI60-2;Q8NI60-4	ADCK3	Isoform 3 of Atypical kinase COQ8A, mitochondrial;Atypical kinase COQ8A, mitochondrial;Isoform 2 of Atypical kinase COQ8A, mitochondrial;Isoform 4 of Atypical kinase COQ8A, mitochondrial	66.626	0	12.79	4		2.10823	0.323919	0.118499	0.926284	0	0	0	NaN	NaN	0	0	0	0	1.7	1	1	0.90236	NaN	1	393340	201500	191840	1.7	1	1	4.10678	NaN	1	2119400	1596800	522620	4.4	2	2	2.52857	NaN	1	2076300	1765700	310610
	102	B0YJC4;P08670;A0A1B0GTT5;B0YJC5;P17661;E7EMV2;E7ESP9;Q16352;P07197-2;P07196;P07197	VIM	Vimentin variant 3;Vimentin	49.653	0	35.521	11		1.33795	0.126441	0.120066	0.920581	1.6	1	0	NaN	NaN	0	0	0	0	6	3	2	1.1922	NaN	1	346320	145400	200920	7.2	3	2	1.50152	NaN	1	1472700	1336000	136770	5.8	3	1	NaN	NaN	0	0	0	0
	222	F5H6X6;E9PKU7;Q14697;Q14697-2	GANAB	Neutral alpha-glucosidase AB;Neutral alpha-glucosidase AB;Neutral alpha-glucosidase AB;Isoform 2 of Neutral alpha-glucosidase AB	96.215	0	16.47	4		3.25446	0.512479	0.120499	0.919016	0	0	0	NaN	NaN	0	0	0	0	1.1	1	1	NaN	NaN	0	0	0	0	2.5	2	2	2.03538	NaN	1	888640	588180	300470	1.1	1	1	5.20373	NaN	1	231130	197820	33315
	691	Q15365;F8VTZ0;J3QT27;E9PFP8;P57721-2;P57721-3;P57721-5;P57721-4;P57721	PCBP1;PCBP2;PCBP3	Poly(rC)-binding protein 1;Poly(rC)-binding protein 2 (Fragment);Poly(rC)-binding protein 3 (Fragment);Poly(rC)-binding protein 3;Isoform 2 of Poly(rC)-binding protein 3;Isoform 3 of Poly(rC)-binding protein 3;Isoform 5 of Poly(rC)-binding protein 3;Isofor	37.497	0	17.373	9		1.9596	0.292168	0.122798	0.91081	6.7	2	1	0.85778	NaN	1	471610	273780	197830	0	0	0	NaN	NaN	0	0	0	0	3.7	1	1	2.83021	NaN	1	423680	322480	101200	6.7	2	1	3.09962	NaN	1	235560	174250	61311
	698	Q16769;B5MCZ9;Q16769-2	QPCT	Glutaminyl-peptide cyclotransferase;Glutaminyl-peptide cyclotransferase (Fragment);Isoform 2 of Glutaminyl-peptide cyclotransferase	40.876	0	46.878	3		1.65787	0.219549	0.123857	0.907079	10	3	3	0.88959	10.996	3	2423700	1283100	1140600	3.9	1	1	NaN	NaN	0	0	0	0	6.9	2	2	2.13566	14.916	2	1832000	1189000	643080	6.9	2	2	2.39843	NaN	1	1219800	834780	385070
	568	Q5HY57;P50402	EMD	Emerin (Emery-Dreifuss muscular dystrophy), isoform CRA_b;Emerin	24.938	0	13.729	2		4.78775	0.680131	0.124732	0.904021	0	0	0	NaN	NaN	0	0	0	0	0	0	0	NaN	NaN	0	0	0	0	10	2	2	2.50658	9.708	2	2165900	1485600	680300	4.6	1	1	9.14495	NaN	1	1195300	815080	380220
	341	O14654	IRS4	Insulin receptor substrate 4	133.77	0	37.761	1		1.51652	0.180848	0.127727	0.893716	4.9	5	5	0.83498	36.731	5	2338200	1190600	1147600	1.4	2	2	1.0111	23.602	2	1182400	583600	598830	3.9	5	5	2.189	48.834	5	5342700	3912100	1430600	5.6	6	6	2.86205	33.637	4	2541300	1851200	690170
	120	H7C2W9;C9JU56;B7Z4E3;B7Z4C8;P62899-3;P62899;P62899-2;B8ZZK4	RPL31	60S ribosomal protein L31 (Fragment);60S ribosomal protein L31 (Fragment);cDNA FLJ58908, highly similar to 60S ribosomal protein L31;cDNA FLJ57527, highly similar to 60S ribosomal protein L31;Isoform 3 of 60S ribosomal protein L31;60S ribosomal protein L31	12.701	0	22.963	8		2.95757	0.470935	0.130751	0.883555	8.3	1	1	1.4411	NaN	1	580150	230800	349350	0	0	0	NaN	NaN	0	0	0	0	21.3	2	2	11.993	11.217	2	14202000	12670000	1532000	13	1	1	1.49687	NaN	1	232970	144360	88612
	68	A0A140TA86;Q5XKP0;K7EIR2;A0A140TA84	QIL1;C19orf70	MICOS complex subunit MIC13;MICOS complex subunit MIC13;MICOS complex subunit MIC13;MICOS complex subunit MIC13	15.436	0	20.157	4		4.52496	0.655614	0.132767	0.876911	14.3	1	1	2.318	NaN	1	1418600	297470	1121100	14.3	1	1	NaN	NaN	0	123800	0	123800	14.3	1	1	NaN	NaN	0	1344800	1344800	0	30	2	2	8.83314	NaN	1	3314400	3299400	15004
	599	P61106	RAB14	Ras-related protein Rab-14	23.897	0.0097087	6.3624	1		3.6887	0.566873	0.137022	0.86321	0	0	0	NaN	NaN	0	0	0	0	4.2	1	1	0.65972	NaN	1	255230	144260	110970	4.2	1	1	11.4003	NaN	1	1482400	1366000	116470	4.2	1	1	6.67334	NaN	1	238140	200330	37812
	831	Q9NS69	TOMM22	Mitochondrial import receptor subunit TOM22 homolog	15.521	0	200.11	1		1.80686	0.256925	0.139929	0.854093	28.9	2	2	0.74357	64.273	2	3944900	1701600	2243300	36.6	3	3	0.93463	38.043	3	2755900	1129700	1626100	54.9	4	4	3.68514	94.352	4	11663000	9113200	2549900	52.1	5	5	4.16181	60.265	5	7334300	5950000	1384400
	571	P51149;C9J592;C9J8S3;C9J4S4;C9IZZ0;C9J4V0;C9J7D1	RAB7A	Ras-related protein Rab-7a;Ras-related protein Rab-7a (Fragment);Ras-related protein Rab-7a;Ras-related protein Rab-7a;Ras-related protein Rab-7a (Fragment);Ras-related protein Rab-7a	23.489	0	173.77	7		2.32988	0.367334	0.140847	0.851253	0	0	0	NaN	NaN	0	0	0	0	23.2	4	4	0.73149	25.077	4	2120600	1197600	923010	17.9	3	3	4.20663	48.995	3	6026800	4814300	1212500	23.2	4	4	4.11015	81.257	4	3548000	2652500	895500
	309	K7EJE8;K7EKE6;P36776-2;P36776;P36776-3;K7ER27;K7ER56;K7EQF8;K7ERR6	LONP1	Lon protease homolog, mitochondrial;Lon protease homolog, mitochondrial;Isoform 2 of Lon protease homolog, mitochondrial;Lon protease homolog, mitochondrial;Isoform 3 of Lon protease homolog, mitochondrial	93.296	0	175.02	9		1.41449	0.150599	0.141763	0.848439	11.3	8	8	0.83561	56.617	8	3548800	1738700	1810100	9.3	7	7	0.9575	25.195	6	3148700	1662200	1486500	17.5	12	12	2.20653	38.262	11	8494600	5885400	2609200	13.6	9	9	2.26747	18.794	7	2683000	1896700	786230
	29	A0A0A0MR02;P45880-2;P45880;P45880-1;Q5JSD2;Q5JSD1;A2A3S1	VDAC2	Voltage-dependent anion-selective channel protein 2 (Fragment);Isoform 2 of Voltage-dependent anion-selective channel protein 2;Voltage-dependent anion-selective channel protein 2;Isoform 1 of Voltage-dependent anion-selective channel protein 2;Voltage-dep	30.348	0	117.05	7		1.62111	0.209812	0.143903	0.84193	22.3	5	5	0.77911	87.896	8	64915000	22513000	42401000	22	5	5	0.92774	10.775	9	18923000	9886300	9037200	40.1	8	8	3.23708	75.472	10	60318000	47482000	12836000	40.1	8	8	2.95168	23.167	10	17829000	13051000	4777700
	641	P82675;P82675-2	MRPS5	28S ribosomal protein S5, mitochondrial	48.006	0	17.58	2	small SU	2.81469	0.449431	0.145372	0.83752	2.1	1	1	1.6928	NaN	1	290910	104450	186460	0	0	0	NaN	NaN	0	0	0	0	8.1	3	3	4.68011	18.206	2	1214500	1026400	188050	3.7	1	1	NaN	NaN	0	55544	55544	0
	39	F8WDD7;F8WCF6;A0A0A6YYG9;P59998;P59998-2;P59998-3;H7C0A3;F8WDW3;F8WE39;R4GN08;P59998-4	ARPC4;ARPC4-TTLL3	Actin-related protein 2/3 complex subunit 4;Actin-related protein 2/3 complex subunit 4;Protein ARPC4-TTLL3;Actin-related protein 2/3 complex subunit 4;Isoform 2 of Actin-related protein 2/3 complex subunit 4;Isoform 3 of Actin-related protein 2/3 complex	13.057	0	29.019	11		1.82402	0.26103	0.145628	0.836754	0	0	0	NaN	NaN	0	0	0	0	37.2	4	4	0.78538	10.014	4	3736000	2063300	1672700	16.8	2	2	2.96947	1.5043	2	7512100	5542800	1969300	27.4	3	3	2.60213	73.972	3	3578500	2514200	1064300
	489	P21796;C9JI87	VDAC1	Voltage-dependent anion-selective channel protein 1;Voltage-dependent anion-selective channel protein 1 (Fragment)	30.772	0	323.31	2		1.6544	0.218641	0.145644	0.836708	32.9	7	7	0.78488	19.169	9	59306000	29962000	29344000	33.9	9	9	0.89397	25.518	13	16198000	8093200	8104800	45.6	10	10	3.16566	12.776	15	76909000	60120000	16789000	37.8	10	10	3.37268	32.56	12	21685000	16734000	4951200
	699	Q16795;H3BRM9;F5GY40	NDUFA9	NADH dehydrogenase [ubiquinone] 1 alpha subcomplex subunit 9, mitochondrial;Uncharacterized protein (Fragment)	42.509	0	20.404	3		1.87494	0.272986	0.147979	0.829801	2.4	1	1	2.0793	NaN	1	398190	87374	310820	0	0	0	NaN	NaN	0	0	0	0	5	2	2	3.85045	44.529	2	2040100	1783400	256730	8.8	3	3	0.823249	40.92	2	1963100	930290	1032800
	681	Q14257;Q14257-2;A8MXP8;H0YL43	RCN2	Reticulocalbin-2;Isoform 2 of Reticulocalbin-2;Reticulocalbin-2	36.876	0	99.641	4		1.25175	0.097519	0.148272	0.828942	7.3	2	2	1.0685	44.408	2	9074700	5187800	3886900	7.3	2	2	0.81715	51.485	3	3155500	1833700	1321700	25.9	5	5	1.74034	17.801	4	6794700	4107100	2687500	12	2	2	1.61572	NaN	1	840110	522690	317410
	774	Q96EY1-2;Q96EY1;Q96EY1-3	DNAJA3	Isoform 2 of DnaJ homolog subfamily A member 3, mitochondrial;DnaJ homolog subfamily A member 3, mitochondrial;Isoform 3 of DnaJ homolog subfamily A member 3, mitochondrial	49.611	0	16.354	3		1.97076	0.294635	0.152748	0.816024	3.5	1	1	0.72941	NaN	1	313290	147130	166160	0	0	0	NaN	NaN	0	0	0	0	3.5	1	1	3.2281	NaN	1	597750	454080	143680	6.2	2	2	3.25076	1.674	2	684930	506490	178430
	856	Q9UH99-3;Q9UH99;Q9UH99-2;H0Y686;B0QY63;B0QY64	SUN2	Isoform 3 of SUN domain-containing protein 2;SUN domain-containing protein 2;Isoform 2 of SUN domain-containing protein 2	79.611	0	39.502	6		1.37127	0.137124	0.152902	0.815588	5.6	4	4	1.0819	11.461	4	2275000	995440	1279600	4.3	3	3	0.83155	55.669	3	1975700	813930	1161800	4.8	3	3	1.43332	24.161	3	3358500	2235200	1123200	4.3	3	3	2.74206	26.295	3	1349900	915820	434050
	694	Q15758;M0QXM4;M0QX44;Q15758-3;Q15758-2	SLC1A5	Neutral amino acid transporter B(0);Amino acid transporter	56.598	0	22.63	5		1.57211	0.196483	0.156187	0.806354	3.9	2	2	0.83485	18.132	2	224730	114840	109890	0	0	0	NaN	NaN	0	0	0	0	4.4	2	2	1.75815	NaN	1	5177200	5117700	59543	4.1	2	2	2.64718	NaN	1	127440	93058	34383
	426	P05386	RPLP1	60S acidic ribosomal protein P1	11.514	0	20.637	1		2.42321	0.384392	0.156426	0.80569	14	1	1	1.0817	NaN	1	1985800	823540	1162300	0	0	0	NaN	NaN	0	0	0	0	14	1	1	8.99847	NaN	1	3124000	2715000	408930	14	1	1	1.46184	NaN	1	275740	137150	138600
	661	Q08211	DHX9	ATP-dependent RNA helicase A	140.96	0	10.96	1		1.52848	0.18426	0.157664	0.802267	1.2	1	1	1.0601	NaN	1	203830	86146	117690	1.2	1	1	1.1663	NaN	1	196910	104190	92723	0.6	1	1	NaN	NaN	0	1075100	1075100	0	1.2	1	1	2.88817	NaN	1	308390	224440	83943
	295	J3KMX5;P62277;E9PS50	RPS13	40S ribosomal protein S13;40S ribosomal protein S13	16.733	0	37.05	3		1.97366	0.295273	0.158324	0.800454	0	0	0	NaN	NaN	0	0	0	0	8.1	1	1	1.2764	NaN	1	773610	334220	439390	25	3	3	5.4927	80.746	3	13352000	11133000	2218800	14.9	2	2	1.0966	76.71	2	2079600	1138500	941070
	602	P61353;K7ELC7;K7EQQ9;K7ERY7	RPL27	60S ribosomal protein L27;60S ribosomal protein L27 (Fragment)	15.798	0	24.055	4		2.2497	0.352124	0.161273	0.792439	0	0	0	NaN	NaN	0	0	0	0	12.5	2	2	0.78157	29.443	2	1618800	952500	666300	30.1	3	3	6.74491	37.597	3	15710000	14161000	1549700	6.6	1	1	2.15987	NaN	1	1252300	785930	466360
	300	J3KSP2;J3KT73;J3QL01;P63173	RPL38	60S ribosomal protein L38 (Fragment);60S ribosomal protein L38;60S ribosomal protein L38;60S ribosomal protein L38	2.559	0	17.754	4		2.55433	0.407277	0.162216	0.789905	0	0	0	NaN	NaN	0	0	0	0	0	0	0	NaN	NaN	0	0	0	0	61.9	2	2	4.31406	63.707	2	5803400	4710800	1092600	61.9	2	2	1.5124	41.144	2	794830	482300	312530
	56	A0A2R8Y5G6;F6S8Q4;A0A0D9SFB3;A0A2R8YF78;A0A2R8YCW1;A0A0D9SG12;A0A2R8YFR4;A0A2U3TZJ9;A0A2R8YFS5;A0A2R8Y4A4;A0A2R8Y645;A0A0D9SF53;O00571-2;O00571;A0A2R8YDT5;A0A2R8Y7T2;O15523-2;O15523;A0A2R8YDH3;A0A087WVZ1;A0A0J9YVQ7;C9J081;O15523-3;C9J8G5;A0A2R8Y4D2;A0A2R8YF89;A0A087WX09;J3QSF1;J3KRZ1;A0A2R8YCU0;A0A2R8Y650;H0Y960;D6RCM4;J3KTA4;A0A1X7SBZ2;A0A1W2PQ51;P17844-2;Q9NQI0-3;P17844;Q92841-1;Q92841-3;Q92841…	DDX3X;DDX3Y	ATP-dependent RNA helicase DDX3X;ATP-dependent RNA helicase DDX3X;ATP-dependent RNA helicase DDX3X;ATP-dependent RNA helicase DDX3X;ATP-dependent RNA helicase DDX3X;ATP-dependent RNA helicase DDX3X;ATP-dependent RNA helicase DDX3X;ATP-dependent RNA helicas	69.047	0	76.652	46		1.41057	0.149394	0.165291	0.781752	10.1	6	6	0.84584	25.452	6	2574900	1378300	1196700	8.4	5	5	0.86659	31.485	5	1888900	1054100	834870	9.3	5	5	2.76709	15.37	5	1862200	1332600	529640	5.5	3	3	1.95187	50.104	3	525200	371000	154200
	224	E9PMI6;J3KN38;P54105;E9PJF4;E9PQ83	CLNS1A	Methylosome subunit pICln;Methylosome subunit pICln;Methylosome subunit pICln;Methylosome subunit pICln	18.259	0	85.559	5		1.20312	0.0803076	0.165933	0.780067	26.3	3	3	0.92962	12.49	3	9259200	4633300	4626000	19.2	2	2	0.89584	26.203	3	5412000	2988300	2423700	26.3	3	3	1.54326	13.008	3	9836500	5820400	4016100	26.3	3	3	1.63026	6.2453	4	5425300	3208000	2217300
	118	B5MCP9;P62081;A0A2R8Y623	RPS7	40S ribosomal protein S7;40S ribosomal protein S7;40S ribosomal protein S7 (Fragment)	21.312	0	20.809	3		1.75769	0.244941	0.166657	0.778177	4.3	1	1	0.80186	NaN	1	5507400	3031200	2476200	10.7	2	2	0.79829	34.288	2	1822600	980530	842080	22.5	3	3	6.05877	51.54	2	18575000	16337000	2237200	10.7	2	2	2.46105	NaN	1	2483400	1601000	882380
	706	Q5HYI7-4;Q5HYI7;Q5HYI7-2;Q5HYI7-5	MTX3	Isoform 3 of Metaxin-3;Metaxin-3;Isoform 2 of Metaxin-3;Isoform 4 of Metaxin-3	27.901	0	22.686	4		9.30962	0.968932	0.168938	0.772272	0	0	0	NaN	NaN	0	0	0	0	9.3	2	2	2.5134	100.21	2	926230	127860	798370	7.7	2	2	34.4828	NaN	1	5699100	5597400	101680	4	1	1	NaN	NaN	0	1530900	1530900	0
	438	P07900;P07900-2;Q14568;G3V2J8;Q58FG0;Q58FF8;Q58FF6;Q58FF7	HSP90AA1	Heat shock protein HSP 90-alpha;Isoform 2 of Heat shock protein HSP 90-alpha	84.659	0	222.2	8		1.32935	0.12364	0.172679	0.762761	9	6	3	0.79162	52.705	3	1133300	575760	557540	5.9	4	1	0.95363	NaN	1	874260	419430	454820	19.3	13	8	1.77001	33.46	4	18043000	17025000	1017500	10.5	7	4	2.33716	50.66	3	1752200	1223500	528650
	732	Q9H8S9;Q7L9L4;Q7L9L4-2;D6RCK3;Q9H8S9-2	MOB1A;MOB1B	MOB kinase activator 1A;MOB kinase activator 1B;Isoform 2 of MOB kinase activator 1B;MOB kinase activator 1B (Fragment);Isoform 2 of MOB kinase activator 1A	25.079	0	28.204	5		1.66491	0.221392	0.173606	0.760435	0	0	0	NaN	NaN	0	0	0	0	16.2	3	3	0.72232	19.43	3	3584600	1874900	1709700	16.2	3	3	2.4185	37.77	3	14565000	9217400	5347800	16.2	3	3	2.6418	26.141	2	2041500	1533300	508200
	786	Q9BPX5	ARPC5L	Actin-related protein 2/3 complex subunit 5-like protein	16.941	0	10.225	1		1.86078	0.269696	0.174396	0.758464	0	0	0	NaN	NaN	0	0	0	0	7.8	1	1	0.67102	NaN	1	405660	248460	157200	7.8	1	1	2.87977	NaN	1	1195600	830800	364790	7.8	1	1	3.33422	NaN	1	724130	551570	172560
	648	P98175-5;P98175-2;P98175;P98175-4;P98175-3	RBM10	Isoform 5 of RNA-binding protein 10;Isoform 2 of RNA-binding protein 10;RNA-binding protein 10;Isoform 4 of RNA-binding protein 10;Isoform 3 of RNA-binding protein 10	110.36	0	323.31	5		1.31072	0.11751	0.175464	0.755813	20.4	18	18	0.90822	35.757	20	20669000	11452000	9216900	21	18	18	0.81506	34.295	23	29324000	15432000	13891000	21.5	19	19	1.86919	20.712	23	51024000	32165000	18859000	21.2	18	18	2.13306	42.083	24	27042000	17772000	9270500
	98	A8MUD9;P18124	RPL7	60S ribosomal protein L7;60S ribosomal protein L7	24.433	0	20.986	2		2.5619	0.408561	0.176933	0.752191	0	0	0	NaN	NaN	0	0	0	0	5.3	1	1	0.81556	NaN	1	596570	276180	320390	19.2	3	3	11.5373	67.292	3	25950000	24605000	1344900	4.8	1	1	1.78699	NaN	1	156250	98966	57287
	769	Q96CU9-3;Q96CU9;Q96CU9-2	FOXRED1	Isoform 3 of FAD-dependent oxidoreductase domain-containing protein 1;FAD-dependent oxidoreductase domain-containing protein 1;Isoform 2 of FAD-dependent oxidoreductase domain-containing protein 1	52.104	0	14.285	3		3.91841	0.59311	0.177764	0.750156	0	0	0	NaN	NaN	0	0	0	0	0	0	0	NaN	NaN	0	0	0	0	2.1	1	1	1.66928	NaN	1	4203400	3836800	366680	4.9	2	2	9.19794	NaN	1	1604200	1528200	76054
	671	Q13347	EIF3I	Eukaryotic translation initiation factor 3 subunit I	36.501	0	21.821	1		1.44298	0.159259	0.178658	0.747978	6.8	2	2	0.8303	40.337	2	755710	382410	373300	0	0	0	NaN	NaN	0	0	0	0	9.5	3	3	2.41803	NaN	1	1142100	1026500	115640	3.7	1	1	1.49651	NaN	1	291670	174900	116770
	273	H0YKU1;H0YNJ8;Q9NYL9	TMOD3	Tropomodulin-3 (Fragment);Tropomodulin-3;Tropomodulin-3	20.79	0	49.116	3		1.45868	0.16396	0.180264	0.744092	12.8	2	2	0.94576	17.875	2	1621800	912340	709440	25.7	4	4	0.70274	17.16	4	3163300	1763900	1399300	20.3	3	3	3.17813	33.692	3	3012700	1794600	1218100	19.3	3	3	2.14335	14.328	2	1583600	1097800	485790
	476	P17066;P48741	HSPA6;HSPA7	Heat shock 70 kDa protein 6;Putative heat shock 70 kDa protein 7	71.027	0	21.854	2		2.08763	0.319653	0.180338	0.743912	13.8	8	1	0.81171	NaN	1	4497200	2222800	2274400	13.8	8	1	0.57256	42.093	2	10377000	5453100	4923500	12.4	7	1	10.7587	147.03	2	30456000	25975000	4481600	13.8	8	1	3.79867	1.6025	2	4658600	3349700	1308800
	75	Q5W015;Q5VX20;A0A1W2PR17;Q16875-3;Q16875-2;Q16875;Q16875-4;F2Z2I2;A0A1W2PNV9;Q9H178;F6XNB3;F6RAZ1;H0Y483;O60825-2;O60825	PFKFB3	6-phosphofructo-2-kinase/fructose-2,6-bisphosphatase 3;6-phosphofructo-2-kinase/fructose-2,6-bisphosphatase 3;6-phosphofructo-2-kinase/fructose-2,6-bisphosphatase 3;Isoform 3 of 6-phosphofructo-2-kinase/fructose-2,6-bisphosphatase 3;Isoform 2 of 6-phosphof	58.775	0	73.496	15		1.24037	0.0935515	0.182202	0.739446	4.5	2	2	0.9549	66.226	2	7438400	3938700	3499700	12.3	5	5	0.83605	44.371	6	7802400	4008900	3793500	11.9	5	5	2.01788	41.914	5	14654000	8787000	5867400	15.8	7	7	1.46934	57.051	6	9550000	5836800	3713100
	306	J3QRS3;P19105;O14950;P24844;J3KTJ1;P24844-2	MYL12A;MYL12B;MYL9	Myosin regulatory light chain 12A;Myosin regulatory light chain 12A;Myosin regulatory light chain 12B;Myosin regulatory light polypeptide 9;Myosin regulatory light chain 12A (Fragment);Isoform 2 of Myosin regulatory light polypeptide 9	20.457	0	185.91	6		1.34292	0.128051	0.182672	0.738328	5.6	1	1	0.82707	16.897	2	5377300	2788400	2588900	32.8	5	5	0.83509	14.197	6	21768000	11074000	10693000	42.9	6	6	2.18828	11.227	6	40863000	27736000	13127000	32.8	5	5	2.15193	82.677	7	30095000	19259000	10836000
	122	F8W1R7;J3KND3;G8JLA2;G3V1V0;B7Z6Z4;P60660-2;P60660;F8VPF3;G3V1Y7;F8VZU9;F8W180;H0YI43;F8W1I5;P14649;F8VXL3	MYL6	Myosin light polypeptide 6;Myosin light polypeptide 6;Myosin light polypeptide 6;Myosin light polypeptide 6;cDNA FLJ56329, highly similar to Myosin light polypeptide 6;Isoform Smooth muscle of Myosin light polypeptide 6;Myosin light polypeptide 6;Myosin li	16.29	0	132.76	15		1.29949	0.113772	0.182739	0.73817	49.7	6	6	0.83167	16.61	6	73802000	39448000	34354000	37.2	5	5	0.87235	28.818	5	26995000	13816000	13179000	49.7	7	7	1.82936	33.446	9	71200000	46525000	24674000	42.1	6	6	2.14855	46.75	7	34017000	22213000	11804000
	505	P26641;P26641-2	EEF1G	Elongation factor 1-gamma;Isoform 2 of Elongation factor 1-gamma	50.118	0	30.189	2		2.39358	0.379048	0.184747	0.733422	0	0	0	NaN	NaN	0	0	0	0	3	1	1	0.87421	NaN	1	526530	292550	233990	5.3	2	2	10.6088	25.923	2	12792000	11755000	1036900	2.3	1	1	1.47863	NaN	1	195660	112490	83171
	183	D6RG13;P61247;H0Y8L7;E9PFI5;H0Y9Y4;D6RAT0;D6R9B6;D6RB09;D6RI02;D6RAS7;D6RGE0;D6RED7	RPS3A	40S ribosomal protein S3a (Fragment);40S ribosomal protein S3a;40S ribosomal protein S3a (Fragment);40S ribosomal protein S3a;40S ribosomal protein S3a (Fragment);40S ribosomal protein S3a;40S ribosomal protein S3a;40S ribosomal protein S3a (Fragment)	25.608	0	37.792	12		1.75548	0.244396	0.185881	0.730765	0	0	0	NaN	NaN	0	0	0	0	8.1	2	2	0.72677	31.737	2	2072000	1347500	724500	20.2	4	4	3.99393	35.996	3	2179700	1857800	321830	3.6	1	1	1.86376	NaN	1	774080	509880	264200
	593	P60866;P60866-2;E5RIP1;E5RJX2;G3XAN0	RPS20	40S ribosomal protein S20;Isoform 2 of 40S ribosomal protein S20;40S ribosomal protein S20;40S ribosomal protein S20;40S ribosomal protein S20	13.373	0	16.45	5		2.16755	0.335969	0.186159	0.730117	0	0	0	NaN	NaN	0	0	0	0	19.3	2	2	0.76707	13.838	4	4948500	2979100	1969400	19.3	2	2	7.75976	22.407	3	44849000	40131000	4718600	19.3	2	2	1.71089	40.689	4	8892500	5622700	3269800
	531	P35580;P35580-5;P35580-2;P35580-3;P35580-4;E7ERA5	MYH10	Myosin-10;Isoform 5 of Myosin-10;Isoform 2 of Myosin-10;Isoform 3 of Myosin-10;Isoform 4 of Myosin-10	229	0	323.31	6		1.30231	0.114713	0.187506	0.726985	15.7	27	22	0.83164	24.457	22	11217000	5750100	5467200	9.9	18	13	0.84784	29.292	15	10895000	5828300	5066600	19.2	33	25	2.11627	28.306	26	27968000	17499000	10469000	15.7	25	21	1.92767	27.844	21	13103000	8852100	4251200
	225	E9PMS6;F8WD26;J3KP06;Q8WWI1-3;Q8WWI1-4;Q8WWI1-2;Q8WWI1;A0A0A0MTE2;E9PMT2;Q8WWI1-5;E9PMP7;H0YDG6;H0Y424	LMO7	LIM domain only protein 7;LIM domain only protein 7;LIM domain only protein 7;Isoform 3 of LIM domain only protein 7;Isoform 4 of LIM domain only protein 7;Isoform 2 of LIM domain only protein 7;LIM domain only protein 7;LIM domain only protein 7;LIM domai	145.42	0	57.178	13		1.33824	0.126533	0.187608	0.726749	0.7	1	1	0.6681	NaN	1	187130	101460	85668	0.7	1	1	1.083	NaN	1	317980	180910	137070	3.7	4	4	2.22084	0.63886	4	1420900	903810	517060	2.8	3	3	1.99593	20.288	3	519400	366890	152500
	27	A0A096LNH5;H7C1F6;H7C2G3;P0DPI2-2;A0A0B4J2H4;A0A0B4J2D5-2;P0DPI2;A0A0B4J2D5;A0A096LPI6;A0A096LNJ1;A0A096LP73;A0A2R8Y6K9;A0A2R8YDR7;F2Z2Q0;A0A096LP12	C21orf33	Uncharacterized protein;Glutamine amidotransferase-like class 1 domain-containing protein 3A, mitochondrial (Fragment);Glutamine amidotransferase-like class 1 domain-containing protein 3A, mitochondrial (Fragment);Isoform 2 of Glutamine amidotransferase-li	19.416	0	18.766	15		1.32185	0.121182	0.189156	0.72318	5.5	1	1	1.127	NaN	1	2036300	1229400	806980	13.7	2	2	0.95214	NaN	1	2011700	817810	1193900	13.7	1	1	2.15239	NaN	1	4302300	3283600	1018700	8.2	1	1	NaN	NaN	0	243320	243320	0
	290	H7C5E4;Q8IZH2-2;Q8IZH2	XRN1	5-3 exoribonuclease 1 (Fragment);Isoform 2 of 5-3 exoribonuclease 1;5-3 exoribonuclease 1	130.08	0.0063939	6.9011	3		2.28653	0.359177	0.189475	0.722447	1.2	1	1	4.2312	NaN	1	949840000	181340000	768510000	1.2	1	1	5.3849	2.4259	2	205570000	38676000	166890000	1.2	1	1	5.79173	439.5	2	745060000	305180000	439870000	1.2	1	1	0.207138	NaN	1	91056000	15731000	75326000
	789	Q9BRS2	RIOK1	Serine/threonine-protein kinase RIO1	65.582	0	87.345	1		1.34304	0.12809	0.190767	0.719497	10.6	5	5	0.83365	13.466	4	1618900	832690	786180	8.1	4	4	0.80454	35.886	4	2620200	1460600	1159600	14.4	7	7	2.00433	15.659	6	4526500	2788700	1737800	10.6	5	5	2.42025	13.546	5	1758700	1232300	526400
	642	P82912-2;P82912;H0YL99;P82912-3	MRPS11	Isoform 2 of 28S ribosomal protein S11, mitochondrial;28S ribosomal protein S11, mitochondrial;28S ribosomal protein S11, mitochondrial	20.459	0	63.015	4	small SU	2.33413	0.368124	0.192552	0.715452	0	0	0	NaN	NaN	0	0	0	0	16.1	2	2	1.299	28.025	2	1196400	547770	648580	0	0	0	NaN	NaN	0	0	0	0	21.8	4	4	4.1941	18.672	4	4262500	3449500	813070
	330	M0R3H0;P62249;M0R1M5;M0R210;Q6IPX4;M0QX76	RPS16	40S ribosomal protein S16;40S ribosomal protein S16;40S ribosomal protein S16 (Fragment);40S ribosomal protein S16;40S ribosomal protein S16;40S ribosomal protein S16 (Fragment)	11.075	0	28.137	6		1.59438	0.202592	0.194506	0.711067	18	2	2	0.75893	37.231	2	3545100	2068100	1477000	29	3	3	0.80409	5.5948	3	3640800	1975500	1665300	37	4	4	5.4942	47.51	4	24345000	20053000	4292600	29	3	3	1.92734	36.924	3	4189100	2696400	1492700
	462	P13639;K7EJ74;K7EP67;Q15029-2;Q15029-3;Q15029	EEF2	Elongation factor 2	95.337	0	42.557	6		2.15033	0.332506	0.197629	0.704148	1.3	1	1	0.61386	NaN	1	304510	170120	134390	0	0	0	NaN	NaN	0	0	0	0	7.2	6	6	7.24953	153.87	5	53694000	51474000	2220100	1.2	1	1	2.23429	NaN	1	505200	346360	158840
	43	A0A0B4J269;Q13509;Q13509-2	TUBB3	Uncharacterized protein;Tubulin beta-3 chain;Isoform 2 of Tubulin beta-3 chain	88.381	0	68.864	3		3.29147	0.51739	0.199182	0.700749	6.9	4	0	NaN	NaN	0	0	0	0	12.7	7	1	0.6236	NaN	1	358860	196330	162530	15.9	11	1	27.6083	NaN	1	10529000	10144000	385000	13.3	8	1	2.07121	NaN	1	493170	321360	171810
	621	P62829;C9JD32;B9ZVP7;J3KT29;J3KTJ3	RPL23	60S ribosomal protein L23;60S ribosomal protein L23 (Fragment);60S ribosomal protein L23;60S ribosomal protein L23	14.865	0	25.449	5		1.81999	0.260068	0.199844	0.699308	0	0	0	NaN	NaN	0	0	0	0	23.6	3	3	0.6182	14.566	3	2736700	1618200	1118500	21.4	2	2	4.14559	60.485	2	8398300	7268000	1130300	25	2	2	2.35228	7.2368	2	881630	668910	212720
	216	E9PEX6;P09622-2;P09622;P09622-3	DLD	Dihydrolipoyl dehydrogenase;Isoform 2 of Dihydrolipoyl dehydrogenase, mitochondrial;Dihydrolipoyl dehydrogenase, mitochondrial;Isoform 3 of Dihydrolipoyl dehydrogenase, mitochondrial	51.815	0	136.42	4		1.40813	0.148644	0.201006	0.69679	20.8	8	8	0.79734	13.387	7	36490000	22022000	14468000	18.5	7	7	0.73984	24.678	8	16931000	8850200	8080500	14.2	6	6	2.40442	47.525	10	40159000	29123000	11035000	17.7	7	7	2.77193	27.24	9	24150000	17026000	7123700
	347	O15020-2;O15020;A4QPE4;P11277-3;P11277;P11277-2	SPTBN2	Isoform 2 of Spectrin beta chain, non-erythrocytic 2;Spectrin beta chain, non-erythrocytic 2;SPTBN2 protein	268.31	0	31.498	6		1.48985	0.173141	0.204488	0.689332	1	2	1	0.69016	NaN	1	37368	23020	14348	0.5	1	0	NaN	NaN	0	0	0	0	3.8	8	5	2.18403	469.18	3	14026000	2373700	11652000	2	4	2	2.1939	NaN	1	104420	93308	11110
	580	P53999	SUB1	Activated RNA polymerase II transcriptional coactivator p15	14.395	0.0052632	7.5812	1		2.0692	0.315801	0.205804	0.686545	0	0	0	NaN	NaN	0	0	0	0	8.7	1	1	1.1952	NaN	1	705430	326940	378490	0	0	0	NaN	NaN	0	0	0	0	8.7	1	1	3.5823	NaN	1	1230600	992820	237760
	130	C9J1S9;C9J8G3;Q9Y276	BCS1L	Mitochondrial chaperone BCS1 (Fragment);Mitochondrial chaperone BCS1 (Fragment);Mitochondrial chaperone BCS1	17.112	0.0051881	7.3053	3		3.18915	0.503675	0.207714	0.682535	0	0	0	NaN	NaN	0	0	0	0	0	0	0	NaN	NaN	0	0	0	0	6.7	1	1	7.73754	NaN	1	785920	723920	61992	6.7	1	1	1.31446	NaN	1	505840	242460	263380
	277	H3BMH2;H3BSC1;P62491-2;Q15907-2;P62491;Q15907;B4DQU5	RAB11A;RAB11B	Ras-related protein Rab-11A (Fragment);Ras-related protein Rab-11A;Isoform 2 of Ras-related protein Rab-11A;Isoform 2 of Ras-related protein Rab-11B;Ras-related protein Rab-11A;Ras-related protein Rab-11B;cDNA FLJ57160, highly similar to Ras-related protei	17.668	0	39.388	7		1.67763	0.224695	0.207964	0.682012	5.8	1	1	0.62281	NaN	1	1059200	445680	613520	14.2	2	2	0.68731	4.0769	2	947070	587750	359320	22.6	4	4	5.20508	19.319	3	8370400	7287300	1083100	11	2	2	3.55505	17.602	2	2124300	1487800	636540
	666	Q12907	LMAN2	Vesicular integral-membrane protein VIP36	40.228	0	10.376	1		1.58507	0.200047	0.208136	0.681654	0	0	0	NaN	NaN	0	0	0	0	0	0	0	NaN	NaN	0	0	0	0	3.1	1	1	1.11363	NaN	1	549170	264960	284210	3.1	1	1	2.25606	NaN	1	208230	144060	64166
	14	A0A2R8Y6B2;A0A087WXD9;A0A2R8YG52;A0A2R8YGU1;A0A2R8Y4X4;A0A2R8Y4W8;A0A2R8YG73;A0A2R8Y7B1;A0A2U3TZV9;Q3V6T2-5;Q3V6T2-4;Q3V6T2-2;Q3V6T2-3;Q3V6T2;A0A2R8YD81;A0A2R8Y7D9	CCDC88A	Girdin (Fragment);Girdin;Girdin (Fragment);Girdin (Fragment);Girdin;Girdin;Girdin;Girdin;Girdin;Isoform 5 of Girdin;Isoform 4 of Girdin;Isoform 2 of Girdin;Isoform 3 of Girdin;Girdin;Girdin (Fragment);Girdin (Fragment)	61.065	0	16.853	16		1.71552	0.234396	0.208285	0.681341	2.3	1	1	0.65881	NaN	1	319490	184540	134950	0	0	0	NaN	NaN	0	0	0	0	4.8	2	2	1.85618	26.606	2	715870	500690	215190	2.3	1	1	4.12865	NaN	1	327610	190650	136950
	647	P84090;G3V279	ERH	Enhancer of rudimentary homolog;Enhancer of rudimentary homolog	12.259	0	56.125	2		1.42786	0.154685	0.208545	0.6808	10.6	1	1	0.71091	NaN	1	8632100	4816800	3815200	21.2	2	2	0.79764	11.502	4	24103000	13263000	10840000	21.2	2	2	3.31972	96.838	2	37601000	26821000	10780000	21.2	2	2	2.20809	15.3	3	14683000	9576100	5106800
	623	P62857	RPS28	40S ribosomal protein S28	7.8409	0	28.321	1		3.22003	0.507859	0.208823	0.680221	0	0	0	NaN	NaN	0	0	0	0	30.4	2	2	0.60508	19.414	2	1342000	793650	548300	17.4	1	1	29.4898	NaN	1	12745000	12128000	616830	30.4	2	2	1.87108	5.1364	2	1535800	997030	538750
	4	A2NJV5;A0A0A0MRZ7;A0A075B6S2;A0A087X0Q4;A0A075B6S6;A0A075B6P5;A0A087WW87;P06310;P01615;P01614;A0A0C4DH68	IGKV A18;IGKV2D-26;IGKV2D-29;IGKV2-40;IGKV2D-30;IGKV2D-28	Immunoglobulin kappa variable 2-29;Immunoglobulin kappa variable 2D-26;Immunoglobulin kappa variable 2D-29;Immunoglobulin kappa variable 2-40;Immunoglobulin kappa variable 2D-30;Immunoglobulin kappa variable 2-28;Immunoglobulin kappa variable 2-40;Immunogl	13.085	0	58.791	11		10.3054	1.01306	0.210947	0.675827	19.2	3	2	0.10344	109.99	5	779880000	769700000	10189000	10.8	1	1	NaN	NaN	0	2721500000	2721500000	0	19.2	4	3	190.552	270.5	4	6432500000	6430800000	1641200	19.2	3	2	55.5247	318.02	4	4053400000	4052900000	440870
	350	O43318-2;O43318-4;O43318;O43318-3;Q9UG54	MAP3K7;DKFZp586F0420	Isoform 1A of Mitogen-activated protein kinase kinase kinase 7;Isoform 1D of Mitogen-activated protein kinase kinase kinase 7;Mitogen-activated protein kinase kinase kinase 7;Isoform 1C of Mitogen-activated protein kinase kinase kinase 7;Mitogen-activated	64.229	0	274.28	5		1.29982	0.113884	0.211508	0.674674	17.1	8	8	0.81797	14.99	11	4686300	2569200	2117100	17.1	8	8	0.78698	25.563	10	6958900	3690800	3268200	19	9	9	1.85663	13.928	11	8345800	5407300	2938500	19	9	9	2.3884	22.152	8	3720200	2429600	1290600
	552	P46821;D6RA32;D6RA40;D6RCL2;D6RGJ3	MAP1B	Microtubule-associated protein 1B	270.63	0	323.31	5		1.29755	0.113124	0.21316	0.671295	26.9	49	48	0.83667	29.967	50	78419000	41263000	37156000	25.7	45	44	0.75506	19.057	45	99219000	52882000	46337000	28.3	50	49	2.11318	20.922	52	147730000	95886000	51847000	26.6	48	47	2.12337	27.75	50	80560000	53105000	27455000
	527	P32189-1;P32189-4;P32189-2;P32189;Q14409;F8WC39;A6NP46;F8WDA9;F8WBI8;F8WF44;H7C2A0	GK;GK3P	Isoform 1 of Glycerol kinase;Isoform 4 of Glycerol kinase;Isoform 2 of Glycerol kinase;Glycerol kinase;Glycerol kinase 3;Glycerol kinase;Glycerol kinase	57.488	0	54.83	11		1.51902	0.181563	0.213785	0.670024	0	0	0	NaN	NaN	0	0	0	0	12.6	5	5	0.65129	25.228	5	2640700	1611800	1028800	14.5	6	6	2.33155	10.717	6	16391000	11286000	5105500	10.3	4	4	2.30819	34.909	4	4942600	3495300	1447300
	324	M0QZC5;P62280;M0R1H5	RPS11	40S ribosomal protein S11;40S ribosomal protein S11	13.997	0	17.192	3		1.62153	0.209925	0.213933	0.669723	9.3	1	1	0.77094	NaN	1	1473600	1051000	422580	23.7	3	3	0.82297	19.686	3	2309600	1288600	1021000	9.3	1	1	7.45823	NaN	1	3905300	3386600	518660	15.3	2	2	1.46103	76.733	2	1548000	841990	706050
	611	P62269;A0A0G2JQH2;Q5GGW2;J3JS69	RPS18	40S ribosomal protein S18	17.718	0	44.179	4		1.85173	0.267578	0.215026	0.66751	17.1	3	3	0.68233	25.571	2	3939400	2249200	1690200	25	4	4	0.66675	23.323	4	2637600	1385600	1252000	38.2	6	6	11.8224	85.656	6	49589000	45948000	3641100	19.1	3	3	2.18598	16.271	3	1893800	1155400	738360
	851	Q9P219;A0A0A0MR69;Q9P219-3;Q9P219-2;Q0P665;G3V3S0	CCDC88C	Protein Daple	228.23	0	30.943	6		1.41698	0.151364	0.215225	0.667107	0.4	1	1	0.70146	NaN	1	162400	95252	67143	0	0	0	NaN	NaN	0	0	0	0	2.4	4	4	2.21092	18.333	3	1297600	950950	346690	1	2	2	1.83449	54.597	2	520310	317730	202580
	530	P35579;P35579-2;Q5BKV1;A0A0C4DFM8;A1L2Z2;B1AH99;A0A2R8Y4C3	MYH9	Myosin-9;Isoform 2 of Myosin-9	226.53	0	323.31	7		1.35972	0.133451	0.218748	0.660056	21.9	35	30	0.84977	24.777	32	25213000	13092000	12121000	22.2	37	31	0.67024	44.789	34	24383000	14504000	9879200	29.6	52	44	2.32834	29.086	44	57134000	39239000	17894000	26.9	43	37	2.57765	39.34	36	29723000	20544000	9179000
	396	P00156	MT-CYB	Cytochrome b	42.717	0	13.481	1		4.79777	0.681039	0.218798	0.659957	5	2	2	17.383	NaN	1	24328000	752240	23576000	2.6	1	1	1.3242	NaN	1	1634400	582790	1051600	2.4	1	1	NaN	NaN	0	9686900	9686900	0	0	0	0	NaN	NaN	0	0	0	0
	824	Q9NP73;A0A096LNJ4;A0A087WX43;A0A096LNL2;D6RE84;A0A096LP10;A0A087WTT9;A0A1B0GVW6;Q9NP73-2;Q9NP73-4;Q9NP73-3	ALG13	Putative bifunctional UDP-N-acetylglucosamine transferase and deubiquitinase ALG13;Putative bifunctional UDP-N-acetylglucosamine transferase and deubiquitinase ALG13;Putative bifunctional UDP-N-acetylglucosamine transferase and deubiquitinase ALG13;Putativ	126.05	0	11.915	11		1.34492	0.128696	0.21995	0.657676	0	0	0	NaN	NaN	0	0	0	0	1.4	2	2	1.0526	65.232	2	1055600	467210	588440	0.8	1	1	1.71842	NaN	1	451100	271210	179900	0	0	0	NaN	NaN	0	0	0	0
	633	Q5VTE0;P68104;A0A087WV01;A0A087WVQ9;A0A2U3TZH3;P68104-2;Q05639;A0A2R8Y488;A6PW80;Q5JR01;A0A2R8Y660;A0A2R8YDN5	EEF1A1P5;EEF1A1;EEF1A2	Putative elongation factor 1-alpha-like 3;Elongation factor 1-alpha 1;Elongation factor 1-alpha;Elongation factor 1-alpha 1;Elongation factor 1-alpha;Isoform 2 of Elongation factor 1-alpha 1;Elongation factor 1-alpha 2;Elongation factor 1-alpha 2 (Fragment	50.184	0	80.642	12		1.80166	0.255674	0.220802	0.655997	18.2	6	6	0.67146	26.235	6	24166000	13475000	10690000	16.7	6	6	0.65729	47.68	7	13940000	8544000	5395700	17.7	6	6	11.0618	103.82	9	221340000	213070000	8272000	11.5	5	5	2.1582	8.3255	6	11534000	8233700	3300400
	693	Q15750-2;Q15750	TAB1	Isoform 2 of TGF-beta-activated kinase 1 and MAP3K7-binding protein 1;TGF-beta-activated kinase 1 and MAP3K7-binding protein 1	49.917	0	168.66	2		1.26248	0.101225	0.223621	0.650487	17.5	7	7	0.74925	37.436	10	11568000	6418400	5149700	25.1	10	10	0.84868	12.406	15	15432000	7665500	7766400	31.6	12	12	2.09688	30.963	15	49275000	32019000	17256000	28.6	10	10	1.90527	36.469	15	14576000	9892400	4683400
	620	P62805	HIST1H4A	Histone H4	11.367	0	42.363	1		3.23839	0.510329	0.223813	0.650115	9.7	1	1	0.55185	NaN	1	1018700	697600	321080	27.2	3	3	0.23503	32.987	3	1602900	1290600	312230	37.9	5	5	82.2707	153.63	4	333770000	332430000	1341200	9.7	1	1	10.3068	NaN	1	649700	579950	69751
	376	O76031;H0YM48	CLPX	ATP-dependent Clp protease ATP-binding subunit clpX-like, mitochondrial	69.223	0	67.213	2		1.35931	0.13332	0.224471	0.64884	2.4	1	1	0.63959	NaN	1	34325	19588	14737	4.4	2	2	0.8655	22.272	2	315970	164070	151900	6.8	4	4	2.49414	5.6806	3	2243900	1716600	527280	11.4	6	6	2.4728	33.03	6	1571900	1162900	409000
	143	C9K025;P18077;F8WBS5;F8WB72	RPL35A	60S ribosomal protein L35a (Fragment);60S ribosomal protein L35a;60S ribosomal protein L35a;60S ribosomal protein L35a	10.645	0	11.847	4		1.74259	0.241196	0.225736	0.6464	0	0	0	NaN	NaN	0	0	0	0	22.3	2	2	0.67992	47.17	3	2459300	1172500	1286900	22.3	2	2	5.29521	34.974	2	4109200	3608700	500480	22.3	2	2	1.46977	18.213	2	926790	581440	345360
	606	P62072	TIMM10	Mitochondrial import inner membrane translocase subunit Tim10	10.333	0	11.495	1		1.57277	0.196666	0.226636	0.644671	0	0	0	NaN	NaN	0	0	0	0	7.8	1	1	1.064	NaN	1	4314000	710900	3603100	22.2	2	2	2.32483	129.34	2	10626000	8596900	2028900	0	0	0	NaN	NaN	0	0	0	0
	432	P07237;H7BZ94;I3L398;H0Y3Z3;I3L4M2;I3L312;I3L0S0;I3L3P5;I3NI03	P4HB	Protein disulfide-isomerase;Protein disulfide-isomerase;Protein disulfide-isomerase (Fragment);Protein disulfide-isomerase (Fragment);Protein disulfide-isomerase (Fragment);Protein disulfide-isomerase (Fragment)	57.116	0	47.179	9		1.71706	0.234785	0.226766	0.644422	4.1	2	2	0.95618	NaN	1	2719100	1790000	929160	2.4	1	1	0.54549	NaN	1	364180	220800	143380	7.3	4	4	9.97407	19.475	3	15498000	14457000	1040700	7.3	4	4	1.67087	39.606	2	818150	535870	282280
	234	F5H423;P84077;P61204;C9J1Z8;P61204-2;P84085;F5H0C7;C9JPM4;P18085	ARF1;ARF3;ARF5	Uncharacterized protein;ADP-ribosylation factor 1;ADP-ribosylation factor 3;ADP-ribosylation factor 5 (Fragment);Isoform 2 of ADP-ribosylation factor 3;ADP-ribosylation factor 5	23.346	0	20.316	9		3.99367	0.601372	0.227932	0.642194	0	0	0	NaN	NaN	0	0	0	0	4.8	1	1	0.25246	NaN	1	239670	173930	65744	18.6	3	3	45.7603	NaN	1	3097100	3046800	50313	4.8	1	1	5.51359	NaN	1	245120	216810	28307
	839	Q9NWZ8;H7BYE2	GEMIN8	Gem-associated protein 8	28.636	0	17.618	2		1.22175	0.0869827	0.230304	0.637699	3.7	1	1	1.166	NaN	1	3012700	1570100	1442700	8.3	2	2	0.64351	23.567	2	5761200	3225800	2535300	12	3	3	1.9308	26.864	5	8896200	5737500	3158700	12	3	3	1.53794	79.572	3	1745800	1119800	626090
	759	Q8WWY3-3;Q8WWY3-2;Q8WWY3-4;Q8WWY3;E7EVX8	PRPF31	Isoform 3 of U4/U6 small nuclear ribonucleoprotein Prp31;Isoform 2 of U4/U6 small nuclear ribonucleoprotein Prp31;Isoform 4 of U4/U6 small nuclear ribonucleoprotein Prp31;U4/U6 small nuclear ribonucleoprotein Prp31;U4/U6 small nuclear ribonucleoprotein Prp	30.965	0	15.756	5		1.29562	0.112478	0.235075	0.628793	0	0	0	NaN	NaN	0	0	0	0	7.9	2	2	0.72456	19.79	2	1593400	860450	732940	4	1	1	1.62077	NaN	1	3502700	2077700	1425100	4	1	1	1.85199	3.5079	2	741070	447410	293660
	197	E7END7;P62820-2;P62820;E9PLD0;P62820-3;Q9H0U4;Q92928;A0A2R8YDI9;H0YLJ8;H0YL94;G3V196;A0A2R8YFB8;P59190-2;P59190	RAB1A;RAB1B;RAB1C	Ras-related protein Rab-1A;Isoform 2 of Ras-related protein Rab-1A;Ras-related protein Rab-1A;Ras-related protein Rab-1B;Isoform 3 of Ras-related protein Rab-1A;Ras-related protein Rab-1B;Putative Ras-related protein Rab-1C	19.018	0	21.254	14		1.58692	0.200556	0.23538	0.62823	6.4	1	0	NaN	NaN	0	0	0	0	25.4	3	2	0.64705	NaN	1	262840	191670	71165	15.6	2	1	3.96637	NaN	1	2068700	1687200	381510	15.6	2	1	1.55717	NaN	1	386130	295380	90750
	53	A0A0C4DGS1;P39656-3;P39656;U3KQ84;P39656-2	DDOST	Dolichyl-diphosphooligosaccharide--protein glycosyltransferase 48 kDa subunit;Isoform 3 of Dolichyl-diphosphooligosaccharide--protein glycosyltransferase 48 kDa subunit;Dolichyl-diphosphooligosaccharide--protein glycosyltransferase 48 kDa subunit;Dolichyl-	48.799	0	19.608	5		1.17458	0.069884	0.237351	0.624609	0	0	0	NaN	NaN	0	0	0	0	2.5	1	1	0.81247	NaN	1	195930	117690	78238	2.5	1	1	1.4189	NaN	1	498480	284460	214020	5	2	2	1.4057	20.074	2	791020	490020	300990
	74	A0A2R8Y6L3;F6U211;A0A2R8Y7H1;A0A2R8YFH6;A0A1W2PQS6;P46783;S4R435	RPS10;RPS10-NUDT3	RPS10-NUDT3 readthrough (Fragment);40S ribosomal protein S10;40S ribosomal protein S10;40S ribosomal protein S10;RPS10-NUDT3 readthrough;40S ribosomal protein S10;RPS10-NUDT3 readthrough (Fragment)	14.294	0	18.26	7		1.70954	0.232881	0.239405	0.620866	7.4	1	1	0.69246	NaN	1	2731800	1588800	1143000	14.9	2	2	0.60116	3.6148	2	1417900	846680	571250	27.3	3	3	10.7466	47.082	3	13194000	11844000	1350600	7.4	1	1	1.90927	NaN	1	637040	384480	252560
	610	P62266	RPS23	40S ribosomal protein S23	15.807	0	10.228	1		1.62301	0.21032	0.240498	0.618889	0	0	0	NaN	NaN	0	0	0	0	7.7	1	1	0.62922	NaN	1	388500	220620	167890	7.7	1	1	4.42811	NaN	1	4197300	3633500	563750	7.7	1	1	1.5344	NaN	1	824770	543650	281120
	595	P61019;E9PKL7;P61019-2;Q8WUD1;E9PE37;H7C125;Q6PIK3;H0YD31;Q8WUD1-2	RAB2A;RAB2B	Ras-related protein Rab-2A;Ras-related protein Rab-2A;Isoform 2 of Ras-related protein Rab-2A;Ras-related protein Rab-2B	23.545	0	87.583	9		1.41289	0.150108	0.240516	0.618855	0	0	0	NaN	NaN	0	0	0	0	11.8	2	2	0.63246	2.4609	2	1043400	644790	398630	12.3	2	2	2.02864	18.388	2	2124700	1296000	828750	11.3	2	2	2.19828	NaN	1	703570	455320	248250
	636	P78371;F8VQ14;F5GWF6;P78371-2	CCT2	T-complex protein 1 subunit beta;T-complex protein 1 subunit beta;T-complex protein 1 subunit beta;Isoform 2 of T-complex protein 1 subunit beta	57.488	0	96.618	4		1.51731	0.181073	0.242041	0.616111	0	0	0	NaN	NaN	0	0	0	0	12.3	5	5	0.57467	27.224	5	2676500	1674100	1002400	8.6	3	3	2.21053	49.75	3	7036600	4993300	2043300	5	2	2	2.74982	NaN	1	1814200	1351400	462870
	663	Q08380;K7EJY8;K7ESM3;K7EKQ5;K7EP36	LGALS3BP	Galectin-3-binding protein;Galectin-3-binding protein (Fragment);Galectin-3-binding protein (Fragment);Galectin-3-binding protein;Galectin-3-binding protein (Fragment)	65.33	0	39.547	5		1.31613	0.119298	0.243616	0.613295	4.3	2	2	0.61576	12.961	2	1136500	665470	471040	3.8	2	2	0.87998	16.794	2	1137200	563390	573790	6.7	3	3	2.6944	20.038	4	3219900	2376400	843460	5.8	3	3	2.05516	24.994	3	2095700	1525100	570630
	740	Q86UP2-2;Q86UP2-3;Q86UP2-4;Q86UP2;G3V4Y7;H0YJP2;G3V5G2;B7Z6P3	KTN1	Isoform 2 of Kinectin;Isoform 3 of Kinectin;Isoform 4 of Kinectin;Kinectin;Kinectin	149.61	0	34.083	8		1.3607	0.133763	0.243648	0.613238	0	0	0	NaN	NaN	0	0	0	0	1	1	1	0.65615	NaN	1	336060	219060	117000	2.8	3	3	1.97309	2.3859	2	684750	421480	263260	1.6	2	2	1.94598	46.3	2	484630	314020	170610
	294	I3L3P7;P62244;I3L246;H3BN98;H3BV27;H3BT37;I3L303;H3BVC7	RPS15A	40S ribosomal protein S15a;40S ribosomal protein S15a;40S ribosomal protein S15a;Uncharacterized protein (Fragment)	11.477	0	28.322	8		1.53347	0.185677	0.245499	0.60995	17	2	2	0.75789	3.8851	2	10740000	5448100	5292200	9	1	1	0.64275	NaN	1	790590	405160	385430	40	4	4	7.0497	9.8729	4	52948000	46879000	6069000	31	3	3	1.61023	40.902	3	8701200	5441000	3260300
	58	E9PFG7;A0A0D9SFS3;E9PDF2;E9PCR7;Q02218-2;Q02218;Q9ULD0-3;Q9ULD0-2;Q9ULD0;Q02218-3	OGDH;OGDHL	2-oxoglutarate dehydrogenase, mitochondrial;2-oxoglutarate dehydrogenase, mitochondrial;2-oxoglutarate dehydrogenase, mitochondrial;2-oxoglutarate dehydrogenase, mitochondrial;Isoform 2 of 2-oxoglutarate dehydrogenase, mitochondrial;2-oxoglutarate dehydrog	99.015	0	44.453	10		1.26357	0.101599	0.245581	0.609805	2.6	2	2	0.7063	11.036	2	1517400	879430	637930	6	5	5	0.8101	70.21	5	3893000	2729800	1163200	7.1	6	6	2.27278	60.807	6	6287400	4480400	1807000	6.2	5	5	1.96025	38.068	3	2200800	1481600	719210
	192	E5RHW4;O94905;E5RJ09;O94905-2;O94905-3	ERLIN2	Erlin-2 (Fragment);Erlin-2	37.725	0.0063776	6.8628	5		1.50639	0.177937	0.247149	0.607041	7.1	2	0	NaN	NaN	0	0	0	0	9.8	3	1	1.0073	NaN	1	304660	154090	150570	9.8	3	1	2.25276	NaN	1	222640	162350	60293	7.1	2	0	NaN	NaN	0	0	0	0
	788	Q9BQA1;Q9BQA1-2;H0Y711	WDR77	Methylosome protein 50;Isoform 2 of Methylosome protein 50;Methylosome protein 50 (Fragment)	36.724	0	250.15	3		1.18	0.0718821	0.247311	0.606756	33.9	9	9	0.86659	11.863	14	79761000	38807000	40953000	29.5	9	9	0.77522	18.678	11	104460000	55627000	48835000	33.9	10	10	1.58629	34.06	17	276620000	158770000	117850000	33.9	10	10	1.81931	34.889	16	104220000	62353000	41867000
	577	P52907;A0A0D9SET8	CAPZA1	F-actin-capping protein subunit alpha-1	32.922	0	118.49	2		1.33754	0.126306	0.247834	0.60584	24.5	5	4	0.65595	58.244	3	2621000	1500300	1120700	19.6	4	3	0.74405	22.871	3	1787100	1087700	699420	24.5	5	4	2.64026	59.371	4	5036600	3362400	1674100	24.5	5	4	2.48373	74.048	3	2352900	1562800	790080
	85	A0A2R8Y811;P62263;E5RH77	RPS14	40S ribosomal protein S14 (Fragment);40S ribosomal protein S14;40S ribosomal protein S14	16.159	0	33.316	3		1.65937	0.219943	0.250577	0.601059	7.3	1	1	0.66516	NaN	1	3311800	1754000	1557800	22.7	3	3	0.57532	10.067	3	4743600	2758500	1985100	34.7	4	4	10.2347	44.823	3	38458000	35797000	2660600	16	2	2	1.93581	0.2432	2	3440100	2023600	1416500
	554	P47755;C9JUG7;F8W9N7;P47755-2	CAPZA2	F-actin-capping protein subunit alpha-2;F-actin-capping protein subunit alpha-2;F-actin-capping protein subunit alpha-2;Isoform 2 of F-actin-capping protein subunit alpha-2	32.949	0	39.221	4		1.38962	0.142895	0.253703	0.595674	13.6	3	2	0.6141	45.412	2	554020	313610	240410	8.4	2	1	NaN	NaN	0	172410	172410	0	13.6	3	2	1.92623	20.365	2	918620	617820	300810	8.4	2	1	2.2685	NaN	1	463460	308910	154550
	109	K7EMV3;K7EP01;B4DEB1;K7EK07;Q5TEC6;K7ES00;Q6NXT2;Q71DI3;Q16695;P84243;P68431	H3F3B;H3F3A;HIST2H3PS2;H3F3C;HIST2H3A;HIST3H3;HIST1H3A	Histone H3;Histone H3.3;Histone H3;Histone H3 (Fragment);Histone H3;Histone H3.3 (Fragment);Histone H3.3C;Histone H3.2;Histone H3.1t;Histone H3.3;Histone H3.1	10.334	0.0051613	7.1202	11		17.1754	1.23491	0.254891	0.593645	0	0	0	NaN	NaN	0	0	0	0	7.6	1	1	0.91507	NaN	1	1604700	811210	793460	7.6	1	1	322.373	NaN	1	597370000	595160000	2204000	0	0	0	NaN	NaN	0	0	0	0
	367	O75396	SEC22B	Vesicle-trafficking protein SEC22b	24.593	0	14.21	1		1.219	0.0860042	0.2554	0.592778	0	0	0	NaN	NaN	0	0	0	0	9.3	2	2	0.78702	74.713	2	1627800	913570	714230	4.7	1	1	1.8685	NaN	1	4399600	2606100	1793400	9.3	2	2	1.23178	70.365	2	1456300	812640	643640
	488	P21333-2;P21333;Q60FE5;A0A087WWY3;F8WE98;H0Y5C6;Q14315-2;Q14315;H0Y5F3	FLNA	Isoform 2 of Filamin-A;Filamin-A;Filamin-A;Filamin-A	280.01	0	323.31	9		1.24466	0.0950496	0.255715	0.592243	24.3	49	46	0.77101	28.861	49	51083000	27828000	23255000	26.7	54	53	0.72499	22.302	53	62534000	34847000	27687000	31.8	66	62	2.03982	23.576	65	138770000	89877000	48896000	30.2	60	59	2.10482	40.856	57	57554000	38050000	19505000
	508	P27824;P27824-2;P27824-3;H0Y9Q7;D6RGY2;D6RFL1;D6RAU8;D6RB85;D6RDP7;D6RAQ8;H0Y9H1;D6RHJ3;D6RD16	CANX	Calnexin;Isoform 2 of Calnexin;Isoform 3 of Calnexin;Calnexin (Fragment)	67.567	0	83.481	13		1.31048	0.117432	0.257297	0.589566	7.8	4	4	0.77618	27.385	4	1774500	1224500	549980	7.4	4	4	0.62916	32.25	3	4944800	2998500	1946300	13.9	6	6	2.27159	34.576	7	9905400	6640600	3264800	14.2	7	7	2.65873	57.603	7	3396900	2512700	884210
	624	P62913;Q5VVC8;P62913-2	RPL11	60S ribosomal protein L11;60S ribosomal protein L11;Isoform 2 of 60S ribosomal protein L11	20.252	0	52.817	3		1.43991	0.158334	0.257923	0.588509	19.7	3	3	0.67104	15.927	3	13286000	7659900	5626000	19.7	3	3	0.63992	19.525	3	5398200	3221800	2176400	19.7	3	3	5.15437	48.888	3	34312000	28069000	6243600	19.7	3	3	1.94216	46.151	2	3235800	1997500	1238300
	543	P40227;P40227-2;Q92526;J3KRI6;Q92526-2;Q92526-3	CCT6A	T-complex protein 1 subunit zeta;Isoform 2 of T-complex protein 1 subunit zeta	58.024	0	43.599	6		1.46964	0.16721	0.258417	0.587679	0	0	0	NaN	NaN	0	0	0	0	8.3	4	4	0.54857	50.337	4	1480400	877780	602580	6	3	3	2.30617	26.618	3	6164600	4342500	1822200	11.3	5	5	2.50903	28.197	3	2283100	1598400	684710
	591	P60709;A0A2R8Y793;G5E9R0;E7EVS6;A0A2R8YGF8;C9JUM1;C9JZR7;P63267-2;C9JTX5;A5A3E0;A0A2R8YEA7;A0A2R8YFE2;F8WCH0	ACTB	Actin, cytoplasmic 1;Actin, cytoplasmic 1 (Fragment)	41.736	0	323.31	13		1.28806	0.109936	0.258866	0.586926	58.4	21	1	0.72965	NaN	1	4253600	2525800	1727800	54.4	19	1	0.69557	NaN	1	2096200	1095100	1001000	58.4	21	1	2.03998	NaN	1	4567100	3399600	1167500	49.6	20	1	2.65865	11.539	2	4105300	2648100	1457200
	24	A0A087X2D0;P84103-2;P84103;A0A0B4J1Z1;C9JAB2;Q16629-3;Q16629-2;Q16629-4;Q16629	SRSF3;SRSF7	Serine/arginine-rich-splicing factor 3;Isoform 2 of Serine/arginine-rich splicing factor 3;Serine/arginine-rich splicing factor 3;Serine/arginine-rich-splicing factor 7;Serine/arginine-rich-splicing factor 7;Isoform 3 of Serine/arginine-rich splicing facto	10.32	0	11.907	9		1.25531	0.0987515	0.261203	0.583021	9.5	1	1	0.98354	NaN	1	7920200	3834000	4086200	0	0	0	NaN	NaN	0	0	0	0	24.2	2	2	1.60218	NaN	1	5308000	5075300	232640	0	0	0	NaN	NaN	0	0	0	0
	652	Q01804;Q01804-3;Q01804-5;D6RI06	OTUD4	OTU domain-containing protein 4;Isoform 3 of OTU domain-containing protein 4;Isoform 2 of OTU domain-containing protein 4	124.04	0	109.07	4		1.24543	0.095319	0.261937	0.581804	5.9	7	7	0.7397	16.558	7	5873100	3339900	2533100	6.2	7	7	0.76075	28.201	7	6937900	3724800	3213100	7.5	7	7	1.67541	15.094	6	7265500	4863700	2401800	5	5	5	2.55187	84.839	4	1875000	1349800	525260
	585	P55884;P55884-2;C9JZG1	EIF3B	Eukaryotic translation initiation factor 3 subunit B;Isoform 2 of Eukaryotic translation initiation factor 3 subunit B;Eukaryotic translation initiation factor 3 subunit B (Fragment)	92.48	0	52.348	3		1.56271	0.193879	0.262768	0.580428	3.3	2	2	0.48439	109.96	2	1193400	710850	482510	1.7	1	1	NaN	NaN	0	214510	214510	0	5	3	3	2.82829	22.975	2	2504200	2105200	399060	3.3	2	2	2.78559	9.8027	2	497790	348900	148880
	334	O00303;H0YDT6	EIF3F	Eukaryotic translation initiation factor 3 subunit F;Eukaryotic translation initiation factor 3 subunit F (Fragment)	37.563	0	15.399	2		1.97213	0.294936	0.263416	0.579357	0	0	0	NaN	NaN	0	0	0	0	4.8	1	1	0.94195	NaN	1	275850	123120	152740	3.1	1	1	4.12899	NaN	1	3932800	3138100	794650	0	0	0	NaN	NaN	0	0	0	0
	303	J3QLE5;P14678-2;P63162;P14678;P63162-2;P14678-3;J3KRY3;S4R3P3	SNRPN;SNRPB	Small nuclear ribonucleoprotein-associated protein N (Fragment);Isoform SM-B of Small nuclear ribonucleoprotein-associated proteins B and B;Small nuclear ribonucleoprotein-associated protein N;Small nuclear ribonucleoprotein-associated proteins B and B;I	17.546	0	22.173	8		1.23517	0.0917259	0.263724	0.57885	8.9	2	2	0.80479	2.2843	2	15094000	8901100	6193200	17.8	3	3	0.69287	23.974	4	4195000	2312500	1882500	17.8	3	3	2.30702	21.969	3	20751000	13711000	7039700	17.8	3	3	1.80933	51.204	3	5758200	3679700	2078400
	607	P62195-2;P62195;J3QQM1	PSMC5	Isoform 2 of 26S proteasome regulatory subunit 8;26S proteasome regulatory subunit 8;26S proteasome regulatory subunit 8 (Fragment)	44.784	0	19.554	3		1.85149	0.267521	0.264008	0.578383	0	0	0	NaN	NaN	0	0	0	0	3.3	1	1	0.94483	NaN	1	377980	191220	186760	6.5	2	2	3.62818	44.084	2	1909400	1470800	438550	3.3	1	1	NaN	NaN	0	180250	180250	0
	536	P36957;P36957-2;Q86SW4;H0YJF9;G3V5M3;G3V3F0	DLST	Dihydrolipoyllysine-residue succinyltransferase component of 2-oxoglutarate dehydrogenase complex, mitochondrial;Isoform 2 of Dihydrolipoyllysine-residue succinyltransferase component of 2-oxoglutarate dehydrogenase complex, mitochondrial;Dihydrolipoamide	48.755	0	196.6	6		1.19355	0.0768404	0.264887	0.57694	9.7	4	4	0.72585	30.852	4	24178000	13916000	10262000	19.4	7	7	0.83235	15.994	8	23336000	12864000	10472000	19.4	7	7	1.75877	39.492	10	50046000	32699000	17347000	19.4	7	7	1.90986	37.699	9	24567000	16312000	8254700
	514	P30050;P30050-2	RPL12	60S ribosomal protein L12;Isoform 2 of 60S ribosomal protein L12	17.818	0	54.971	2		1.43551	0.157005	0.26614	0.574889	9.1	1	1	0.56449	NaN	1	2569400	1328000	1241400	24.2	3	3	0.68415	2.5493	3	3547700	2176000	1371800	33.3	4	4	5.02084	91.283	4	21333000	18187000	3145200	24.2	3	3	2.18996	7.1349	3	3970100	2744200	1225900
	870	Q9Y2H1;F5H277;Q9Y2H1-2;F5H7Z3;F5GY51;F5H5E6;F5H0V1;H0YGN4;I3L0D0	STK38L	Serine/threonine-protein kinase 38-like;Serine/threonine-protein kinase 38-like (Fragment);Isoform 2 of Serine/threonine-protein kinase 38-like	54.002	0	91.166	9		1.25733	0.0994506	0.271684	0.565936	5	2	2	0.6389	25.719	2	7668600	4611100	3057500	14.7	5	5	0.83196	22.744	5	6696000	3659600	3036400	16.8	6	5	2.78203	40.91	6	22187000	14837000	7349300	20.7	7	6	1.69007	78.592	6	7068500	4455500	2613100
	91	A3KMH1-2;A3KMH1-3;A3KMH1	VWA8	Isoform 2 of von Willebrand factor A domain-containing protein 8;Isoform 3 of von Willebrand factor A domain-containing protein 8;von Willebrand factor A domain-containing protein 8	116.94	0	24.595	3		1.3781	0.139281	0.276424	0.558424	1	1	1	0.69136	NaN	1	116140	66873	49268	0.8	1	1	0.52486	NaN	1	458220	286350	171870	4.5	4	4	3.04952	28.246	3	1551000	1177700	373300	1.7	2	2	3.25945	50.065	2	543210	427350	115860
	852	Q9P270;D6RIF6	SLAIN2	SLAIN motif-containing protein 2;SLAIN motif-containing protein 2	62.543	0	39.967	2		1.24085	0.0937184	0.277815	0.556244	2.9	1	1	0.94962	NaN	1	354370	147590	206770	2.9	1	1	0.59048	NaN	1	639990	462630	177360	2.1	1	1	1.57178	NaN	1	612960	366200	246760	5	2	2	2.68983	36.563	3	998330	678910	319420
	308	K7EIG7;O94832;J3QRN6;J3KRL0	MYO1D	Unconventional myosin-Id;Unconventional myosin-Id;Unconventional myosin-Id	106.01	0	30.186	4		1.24819	0.09628	0.27788	0.556142	1	1	1	0.65215	NaN	1	504390	300050	204340	1	1	1	0.75096	NaN	1	614170	346450	267710	3.5	3	3	2.21788	6.5146	2	1017000	684720	332270	2.1	2	2	2.23469	NaN	1	858720	556230	302490
	612	P62304	SNRPE	Small nuclear ribonucleoprotein E	10.803	0	10.856	1		1.21297	0.0838489	0.278919	0.554522	12	1	1	0.77694	NaN	1	6697400	3473000	3224400	12	1	1	0.69869	NaN	1	2776000	1479400	1296600	12	1	1	2.27977	NaN	1	9297400	6449100	2848300	12	1	1	1.74917	NaN	1	3243600	2091100	1152500
	235	F5H6E2;O00159-2;O00159-3;O00159;I3L204;I3L501;I3L3Y6	MYO1C	Unconventional myosin-Ic;Isoform 2 of Unconventional myosin-Ic;Isoform 3 of Unconventional myosin-Ic;Unconventional myosin-Ic	118.99	0	89.848	7		1.34227	0.12784	0.279038	0.554337	1.4	1	1	0.58182	NaN	1	229960	136860	93094	0	0	0	NaN	NaN	0	0	0	0	8.1	6	6	1.83204	26.854	5	1356800	805990	550840	6.5	5	5	2.26881	76.71	3	1354500	659220	695320
	125	B7ZM99;A0A087WVM4;H0Y327;Q4VXM0;Q5JYA8;Q4VXM1;Q4VXV2	MTHFD1L	MTHFD1L protein;Monofunctional C1-tetrahydrofolate synthase, mitochondrial	105.89	0	323.31	7		1.13515	0.0550542	0.280149	0.552611	41	39	2	0.83228	2.3245	2	14893000	7397700	7495800	39.7	36	2	0.79658	9.9646	3	21855000	11143000	10712000	39.9	37	2	1.47684	26.195	3	24338000	15050000	9287700	41.6	39	2	1.69583	11.115	2	12321000	7264000	5056600
	211	E9PDF6;O43795-2;O43795;E7EQD9;H7C2Y7;Q9UBC5;C9JYW1;G3V342	MYO1B	Unconventional myosin-Ib;Isoform 2 of Unconventional myosin-Ib;Unconventional myosin-Ib	128.48	0	59.223	8		1.23384	0.0912589	0.281965	0.549805	3.1	3	3	0.68266	NaN	1	352490	244660	107840	0	0	0	NaN	NaN	0	0	0	0	8.3	8	8	1.4435	37.269	7	3536400	2159800	1376600	2.3	2	2	1.90614	NaN	1	173340	131390	41955
	435	Q5JP53;P07437;Q5ST81;A0A075B736;Q5SQY0;A6NNZ2;CON__ENSEMBL:ENSBTAP00000025008;Q9H4B7;G3V2A3;M0R1I1;G3V5W4;G3V2R8;G3V3R4;G3V2N6	TUBB	Tubulin beta chain;Tubulin beta chain;Tubulin beta chain	47.766	0	108.39	14		1.2089	0.0823893	0.282416	0.549111	25.4	8	2	0.83248	22.345	2	7419500	3837200	3582300	33.3	11	3	0.65449	12.126	4	5186900	2876500	2310400	48.4	17	3	2.26208	35.165	4	27698000	19707000	7991300	38	13	3	1.73289	22.613	4	6904200	4220600	2683500
	113	B4DUR8;P49368;P49368-2;Q5SZX9;E9PRC8;Q5SZX6	CCT3	T-complex protein 1 subunit gamma;T-complex protein 1 subunit gamma;Isoform 2 of T-complex protein 1 subunit gamma	55.674	0	25.113	6		1.46695	0.166416	0.287578	0.541245	2.2	1	1	NaN	NaN	0	0	0	0	2	1	1	0.46234	NaN	1	254620	152350	102280	6.4	3	3	2.58545	36.684	4	3409000	2529200	879780	6.4	3	3	2.64089	5.3741	3	682790	480970	201820
	457	P11940;A0A087WTT1;E7EQV3;E7ERJ7;P11940-2;H0YAR2;H0YBN4;Q9H361;B1ANR0;Q13310-2;Q13310;Q13310-3;E5RGH3;E5RH24;E5RJB9;H0YB86;H0YAP2;H0Y5F5;Q4VXU2;E5RHG7;H0YEQ8;B1ANR1;H0YAS6;H0YB75;Q4VXU2-2;E5RGC4;E5RFD8;H0YER0;H0YAS7;H0YAW6;H0Y6X6;H0YCC8;H0YEU6;Q5JQF8;Q96DU9-2;Q96DU9	PABPC1	Polyadenylate-binding protein 1;Polyadenylate-binding protein;Polyadenylate-binding protein;Polyadenylate-binding protein;Isoform 2 of Polyadenylate-binding protein 1;Polyadenylate-binding protein 1 (Fragment)	70.67	0	110.08	36		1.17203	0.0689377	0.290389	0.53702	6.4	4	4	0.94326	72.392	4	1874600	959130	915500	6.8	4	4	0.65133	13.136	4	1426800	732820	693990	26.1	14	14	2.13438	52.779	8	70193000	63804000	6389000	9.4	5	5	1.43895	54.747	5	1545400	825130	720300
	69	A0A1B0GTP7;A0A1B0GUE3;A0A1B0GUW4;E7EMM4;A0A1B0GW68;A0A1B0GUA4;A0A1B0GTM3;A0A1B0GTZ5;A0A1B0GUH5;Q13510;Q13510-2;A0A1B0GV06;A0A1B0GUG1;Q13510-3;A0A1B0GVA3;A0A1B0GW66;A0A1B0GV95;A0A1B0GUJ3;A0A1B0GW48;A0A1B0GVJ1;A0A1B0GVE7;A0A1B0GU62;A0A1B0GU06;A0A1B0GUB3;A0A1B0GVG2	ASAH1	Acid ceramidase;Acid ceramidase;Acid ceramidase (Fragment);Acid ceramidase;Acid ceramidase;Acid ceramidase;Acid ceramidase;Acid ceramidase;Acid ceramidase;Acid ceramidase;Isoform 2 of Acid ceramidase;Acid ceramidase (Fragment);Acid ceramidase;Isoform 3 of	32.573	0	25.521	25		1.37317	0.137724	0.291624	0.535177	8	2	2	0.52761	77.875	2	558510	381550	176950	5.9	1	1	NaN	NaN	0	74856	74856	0	8	2	2	1.85508	9.1069	2	1026900	674590	352360	5.9	1	1	2.64543	NaN	1	163550	122600	40956
	869	Q9Y2D5;Q9Y2D5-5;Q9Y2D5-7;Q9Y2D5-6;Q9Y2D5-4;C9JVY5	AKAP2	A-kinase anchor protein 2;Isoform 2 of A-kinase anchor protein 2;Isoform 5 of A-kinase anchor protein 2;Isoform 4 of A-kinase anchor protein 2;Isoform 3 of A-kinase anchor protein 2;A-kinase anchor protein 2 (Fragment)	94.659	0	13.35	6		1.35591	0.13223	0.292935	0.533228	3.7	2	2	0.60933	NaN	1	496960	344190	152780	0	0	0	NaN	NaN	0	0	0	0	1.2	1	1	1.30518	NaN	1	308070	223340	84738	1.2	1	1	3.1345	NaN	1	141130	94711	46424
	629	Q8WVC2;P63220;Q9BYK1	RPS21	40S ribosomal protein S21;40S ribosomal protein S21;40S ribosomal protein S21	8.85	0	21.4	3		3.69289	0.567367	0.294041	0.531592	0	0	0	NaN	NaN	0	0	0	0	17.3	1	1	0.65528	NaN	1	353230	232560	120670	29.6	2	2	20.8117	NaN	1	13863000	13198000	664970	0	0	0	NaN	NaN	0	0	0	0
	278	H3BNC9;P08708;H0YN88;A0A075B716	RPS17	Uncharacterized protein;40S ribosomal protein S17;40S ribosomal protein S17;40S ribosomal protein S17	64.532	0	18.418	4		2.01026	0.303252	0.294522	0.530882	0	0	0	NaN	NaN	0	0	0	0	1.7	1	1	0.79546	NaN	1	616830	342390	274440	5.5	2	2	5.08027	NaN	1	4291500	3634700	656880	0	0	0	NaN	NaN	0	0	0	0
	418	P04843;B7Z4L4;F8WF32	RPN1	Dolichyl-diphosphooligosaccharide--protein glycosyltransferase subunit 1;Dolichyl-diphosphooligosaccharide--protein glycosyltransferase subunit 1	68.569	0	78.958	3		1.31825	0.119999	0.295414	0.529569	6.3	3	3	0.55155	12.911	2	674250	411710	262540	2	1	1	NaN	NaN	0	0	0	0	7.4	4	4	2.01992	50.773	2	1287700	1024900	262800	11.9	6	6	2.05626	32.234	4	1040700	696610	344080
	218	E9PN91;E9PMW7;E9PPR1;E9PL12;E9PL71;E9PQ49;E9PI39;E9PK01;P29692-3;P29692;E9PKK3;E9PK72;E9PIZ1;E9PK06;H0YCK7;E9PQZ1;A0A087X1X7;E9PRY8;P29692-4;P29692-2;E9PNW6;E9PJD0	EEF1D	Elongation factor 1-delta;Elongation factor 1-delta;Elongation factor 1-delta (Fragment);Elongation factor 1-delta (Fragment);Elongation factor 1-delta (Fragment);Elongation factor 1-delta (Fragment);Elongation factor 1-delta (Fragment);Elongation factor 1	11.616	0	26.537	22		4.29294	0.632755	0.295569	0.529341	0	0	0	NaN	NaN	0	0	0	0	21.7	2	2	0.61215	NaN	1	738790	511440	227340	11.3	1	1	30.106	NaN	1	7966100	7646500	319570	0	0	0	NaN	NaN	0	0	0	0
	854	Q9UBV2;Q9UBV2-2	SEL1L	Protein sel-1 homolog 1;Isoform 2 of Protein sel-1 homolog 1	88.754	0	12.824	2		1.25747	0.0994967	0.296092	0.528574	1.8	1	1	1.1332	NaN	1	66757	42505	24252	1.8	1	1	0.47478	NaN	1	177920	105630	72292	3	2	2	3.00978	96.701	2	605920	348080	257830	1.8	1	1	1.54402	NaN	1	44867	28428	16439
	853	Q9P2R3;Q9P2R3-2;Q9P2R3-4;I3L3P8	ANKFY1	Rabankyrin-5;Isoform 2 of Rabankyrin-5;Isoform 4 of Rabankyrin-5	128.4	0	51.131	4		1.16064	0.0646963	0.306277	0.513886	2.9	3	3	0.59433	37.464	3	1235300	680450	554810	2	2	2	0.97873	15.027	2	887450	472720	414720	4.5	5	5	1.64872	19.103	4	3159800	1896000	1263800	3.8	4	4	1.89211	39.688	3	1030000	634010	396020
	562	P49207	RPL34	60S ribosomal protein L34	13.293	0.0097205	6.3715	1		1.55737	0.192392	0.309048	0.509974	0	0	0	NaN	NaN	0	0	0	0	7.7	1	1	0.81491	NaN	1	107310	45732	61580	7.7	1	1	2.97628	NaN	1	1074500	775260	299280	0	0	0	NaN	NaN	0	0	0	0
	366	O75369-5;O75369-4;O75369-6;O75369-3;O75369-2;O75369-9;O75369;O75369-8;E7EN95;O75369-7	FLNB	Isoform 5 of Filamin-B;Isoform 4 of Filamin-B;Isoform 6 of Filamin-B;Isoform 3 of Filamin-B;Isoform 2 of Filamin-B;Isoform 9 of Filamin-B;Filamin-B;Isoform 8 of Filamin-B	230.29	0	26.593	10		1.43792	0.157734	0.310472	0.507978	1.5	4	1	0.41097	NaN	1	206770	147310	59459	0.4	1	0	NaN	NaN	0	0	0	0	2.5	6	2	2.55122	62.651	2	760100	574500	185600	1.6	3	2	2.83559	NaN	1	127170	84354	42813
	373	O75616;J3QSB2;J3QRV9;O75616-2;J3QT61	ERAL1	GTPase Era, mitochondrial;GTPase Era, mitochondrial (Fragment);GTPase Era, mitochondrial (Fragment);Isoform HERA-B of GTPase Era, mitochondrial;GTPase Era, mitochondrial	48.349	0	27.881	5		1.23191	0.0905774	0.311517	0.506518	5.3	2	2	0.63734	24.973	2	789510	478780	310730	4.8	2	2	0.64911	NaN	1	436720	248330	188390	7.1	3	3	1.98051	35.265	3	1571600	1091100	480530	4.8	2	2	2.81088	6.1605	2	575230	413720	161510
	751	Q8NC51-4;Q8NC51-3;Q8NC51-2;Q8NC51	SERBP1	Isoform 4 of Plasminogen activator inhibitor 1 RNA-binding protein;Isoform 3 of Plasminogen activator inhibitor 1 RNA-binding protein;Isoform 2 of Plasminogen activator inhibitor 1 RNA-binding protein;Plasminogen activator inhibitor 1 RNA-binding protein	42.426	0	167.67	4		1.24206	0.0941419	0.313293	0.504049	7	2	2	0.7074	12.101	4	1714200	1009100	705120	7	2	2	0.55243	1.0718	4	1957100	1068500	888610	9.6	3	3	2.70066	47.4	4	4077900	3040300	1037600	7	2	2	2.25505	38.939	3	2104700	1352700	751980
	635	P68371;P04350;Q3ZCM7;M0QY85;M0R2D3;M0QZL7;M0R278;M0R0X0;M0QY37;M0QX14;M0R042;M0QYM7;M0R2T4;A0A075B724	TUBB4B;TUBB4A	Tubulin beta-4B chain;Tubulin beta-4A chain	49.83	0	323.31	14		1.30411	0.115316	0.31569	0.500739	13.7	5	0	NaN	NaN	0	0	0	0	25.4	9	1	0.5068	0.87484	2	1428800	894020	534820	39.6	15	2	2.20003	142.18	2	20651000	14363000	6288000	33.5	12	2	1.98922	58.029	3	3937200	2635300	1302000
	625	P62937;F8WE65;C9J5S7;E5RIZ5;P0DN37;P0DN26;A0A0H2UH34;A0A0B4J2A2;A0A075B767;A0A075B759;P62937-2;Q9Y536;F5H284	PPIA	Peptidyl-prolyl cis-trans isomerase A;Peptidyl-prolyl cis-trans isomerase;Peptidyl-prolyl cis-trans isomerase	18.012	0	25.461	13		9.83508	0.992778	0.315768	0.500632	0	0	0	NaN	NaN	0	0	0	0	5.5	1	1	0.29747	NaN	1	379970	297150	82814	22.4	4	4	325.171	NaN	1	59508000	59354000	154400	0	0	0	NaN	NaN	0	0	0	0
	454	P11177-2;P11177;P11177-3;C9J634;F8WF02	PDHB	Isoform 2 of Pyruvate dehydrogenase E1 component subunit beta, mitochondrial;Pyruvate dehydrogenase E1 component subunit beta, mitochondrial;Isoform 3 of Pyruvate dehydrogenase E1 component subunit beta, mitochondrial;Pyruvate dehydrogenase E1 component su	37.2	0	93.111	5		1.25531	0.0987526	0.317283	0.498554	16.1	4	4	0.61552	13.604	4	2776800	1615300	1161500	20.8	6	6	0.669	22.774	4	4629900	2875600	1754400	20.8	5	5	1.54624	16.475	5	8911000	3235200	5675900	22	5	5	3.9	57.725	4	1924500	1475100	449410
	667	Q12931-2;Q12931;I3L0K7;I3L239;I3L2D5;I3L253	TRAP1	Isoform 2 of Heat shock protein 75 kDa, mitochondrial;Heat shock protein 75 kDa, mitochondrial;Heat shock protein 75 kDa, mitochondrial	74.267	0	323.31	6		1.16208	0.0652342	0.317531	0.498213	28.9	19	19	0.70895	21.037	20	33687000	18919000	14768000	30.4	19	19	0.70885	48.704	19	26540000	15494000	11045000	40.7	25	25	1.91457	16.727	26	92542000	59761000	32781000	40.2	24	24	1.89538	18.206	25	46646000	29381000	17265000
	83	A0A2R8Y6G6;P06733;P06733-2;K7EM90;A0A2R8Y879;A0A2R8YEM5;A0A2R8Y798;K7ERS8;A0A2R8YEG5;F5H1C3;E5RI09;E5RG95;K7EPM1;K7EKN2;F5H0C8;P09104-2;P09104	ENO1	Alpha-enolase;Alpha-enolase;Isoform MBP-1 of Alpha-enolase;Alpha-enolase (Fragment)	47.327	0	52.835	17		2.14599	0.331629	0.318606	0.496746	0	0	0	NaN	NaN	0	0	0	0	2.1	1	1	7.0659	NaN	1	19498000	575120	18923000	20.7	6	5	0.651763	112.26	3	33745000	23666000	10079000	0	0	0	NaN	NaN	0	0	0	0
	246	H0YI18;F8W1K5;F8VXJ7;F8W031;Q9Y2B0	CNPY2	Protein canopy homolog 2 (Fragment);Protein canopy homolog 2 (Fragment);Protein canopy homolog 2 (Fragment);Uncharacterized protein (Fragment);Protein canopy homolog 2	9.146	0.0052562	7.5781	5		1.21367	0.0841013	0.319893	0.494996	0	0	0	NaN	NaN	0	0	0	0	12.5	1	1	0.8947	NaN	1	886750	584690	302060	12.5	1	1	1.64636	NaN	1	1707800	986480	721340	0	0	0	NaN	NaN	0	0	0	0
	114	J3QS39;J3QTR3;F5H6Q2;F5GYU3;F5H2Z3;F5H265;B4DV12;F5H388;F5H747;F5GXK7;J3QKN0;Q5PY61;Q96C32;P62987;P62979;P0CG47;P0CG48;M0R1V7;Q49A90;M0R1M6;M0R2S1;A0A2R8Y422;J3QSA3;F5GZ39	UBB;RPS27A;UBC;UBA52	Polyubiquitin-B (Fragment);Ubiquitin-40S ribosomal protein S27a (Fragment);Polyubiquitin-C (Fragment);Polyubiquitin-C (Fragment);Polyubiquitin-C (Fragment);Polyubiquitin-C (Fragment);Polyubiquitin-B;Polyubiquitin-C (Fragment);Polyubiquitin-C (Fragment);Pol	10.469	0	154.64	24		1.55098	0.190605	0.32267	0.491242	40.9	3	3	0.46238	19.333	4	9946400	7330100	2616300	26.9	2	2	0.29665	92.596	4	7747700	6221400	1526300	50.5	5	5	11.1879	108.91	6	88668000	83956000	4711300	36.6	3	3	3.77074	48.214	3	7171300	5581000	1590200
	141	C9JZD1;O15145;F8VR50	ARPC3	Actin-related protein 2/3 complex subunit 3 (Fragment);Actin-related protein 2/3 complex subunit 3;Actin-related protein 2/3 complex subunit 3 (Fragment)	11.546	0	13.925	3		1.73688	0.239769	0.324052	0.489386	0	0	0	NaN	NaN	0	0	0	0	24.2	2	2	0.70975	42.946	2	1159600	673240	486320	11.1	1	1	4.25044	NaN	1	4288300	3456300	832020	0	0	0	NaN	NaN	0	0	0	0
	609	P62258;P62258-2;B4DJF2;I3L3T1;K7EM20;K7EIT4;Q04917;I3L0W5;A2IDB2	YWHAE	14-3-3 protein epsilon;Isoform SV of 14-3-3 protein epsilon	29.174	0	186.78	9		1.36796	0.136072	0.326208	0.486505	11.4	3	1	0.53409	NaN	1	5346800	3399900	1946900	24.3	6	4	0.48291	14.861	3	3964300	2805600	1158700	37.6	9	8	6.95991	80.701	6	50680000	40318000	10362000	21.2	5	4	1.95076	20.222	4	2813200	1853800	959350
	844	Q9NYJ8-2;Q9NYJ8;A0A1B0GV57;U3KQR0	TAB2	Isoform 2 of TGF-beta-activated kinase 1 and MAP3K7-binding protein 2;TGF-beta-activated kinase 1 and MAP3K7-binding protein 2;TGF-beta-activated kinase 1 and MAP3K7-binding protein 2	58.13	0	90.061	4		1.14379	0.0583469	0.327517	0.484766	6.9	3	3	0.75472	10.105	3	1163900	607490	556370	6.9	3	3	0.6789	5.6186	3	1075300	616520	458820	12.9	5	5	1.88979	35.385	5	2181700	1452700	728970	5	2	2	1.7676	3.3318	2	525120	314930	210190
	574	P51572;P51572-2;C9JMD7;C9JSP1;C9JQ75;C9J0M4;A0A2R8Y5M6;C9JM14	BCAP31	B-cell receptor-associated protein 31;Isoform 2 of B-cell receptor-associated protein 31;B-cell receptor-associated protein 31 (Fragment);B-cell receptor-associated protein 31 (Fragment);B-cell receptor-associated protein 31 (Fragment);B-cell receptor-asso	27.991	0	69.701	8		1.39444	0.1444	0.328541	0.48341	0	0	0	NaN	NaN	0	0	0	0	7.3	2	2	0.39114	34.972	2	1396100	951260	444800	11.8	2	2	3.15239	82.824	2	1529900	1286000	243930	7.7	2	2	2.19901	0.82648	2	1576700	1064700	511970
	244	F8VU65;P05388;F8VPE8;G3V210;F8VW21;F8VWS0;P05388-2;Q8NHW5;F8VS58;F8VQY6;F8VRK7;F8VZS0;F8VWV4	RPLP0;RPLP0P6	60S acidic ribosomal protein P0 (Fragment);60S acidic ribosomal protein P0;60S acidic ribosomal protein P0 (Fragment);60S acidic ribosomal protein P0;60S acidic ribosomal protein P0 (Fragment);60S acidic ribosomal protein P0;Isoform 2 of 60S acidic ribosom	27.187	0	51.43	13		1.10212	0.0422299	0.332091	0.478743	18.6	4	4	0.71205	20.842	3	1964700	1077200	887570	13.4	3	3	0.85611	42.345	3	3039300	1833400	1205900	22.3	5	5	1.58245	11.855	5	27940000	24683000	3256700	18.6	4	4	1.5295	39.195	4	2045100	1288200	756860
	541	P39019;A0A075B6E2;M0R2L9;M0QXK4;M0QYF7;M0R140	RPS19	40S ribosomal protein S19;40S ribosomal protein S19	16.06	0	38.468	6		1.3036	0.115143	0.333489	0.476918	12.4	2	2	0.42695	77.118	2	6825200	4681700	2143500	26.2	4	4	0.67328	11.668	4	4027600	2409600	1618000	25.5	4	4	5.14986	51.137	4	30365000	26286000	4079400	26.2	5	5	1.95076	34.352	5	5165400	3280400	1885100
	569	P50990-2;P50990;P50990-3;H7C4C8;H7C2U0	CCT8	Isoform 2 of T-complex protein 1 subunit theta;T-complex protein 1 subunit theta;Isoform 3 of T-complex protein 1 subunit theta;T-complex protein 1 subunit theta (Fragment)	57.645	0	69.079	5		1.21742	0.0854413	0.334865	0.47513	1.9	1	1	0.57648	NaN	1	570910	349800	221110	9.5	5	5	0.61349	61.963	4	1618700	1036400	582230	11	5	5	2.17136	52.636	5	9429200	6654200	2775100	11.7	6	6	2.86049	31.732	6	4302500	3164200	1138300
	76	A0A1W2PRV5;E7EQZ4;Q16637-3;Q16637;Q16637-4;Q16637-2;B4DP61;A0A0G2JRX5;A0A0G2JRY6;H0YBZ9;A0A0G2JQN8	SMN1;SMN2	Survival motor neuron protein;Survival motor neuron protein;Isoform SMN-delta7 of Survival motor neuron protein;Survival motor neuron protein;Isoform SMN-delta57 of Survival motor neuron protein;Isoform SMN-delta5 of Survival motor neuron protein;cDNA FLJ6	30.415	0	316.87	11		1.12577	0.0514478	0.335935	0.473744	36.2	8	8	0.73977	16.017	9	16438000	9228600	7209900	17.4	3	3	0.71571	0.9174	2	4259200	2353400	1905800	36.2	8	8	1.63857	21.598	9	29462000	17319000	12142000	36.2	8	8	1.85137	16.998	9	16152000	9919700	6232300
	10	A0A087WVS8;Q70IA6-2;Q70IA6;Q70IA6-3	MOB2	MOB kinase activator 2;Isoform 2 of MOB kinase activator 2;MOB kinase activator 2;Isoform 3 of MOB kinase activator 2	26.575	0	16.169	4		2.06356	0.314618	0.336529	0.472978	0	0	0	NaN	NaN	0	0	0	0	8.5	2	2	0.57125	23.358	2	2649100	1729400	919720	0	0	0	NaN	NaN	0	0	0	0	4.7	1	1	7.45434	NaN	1	4813300	4370000	443350
	684	Q14974;J3QR48;Q14974-2;J3KTM9	KPNB1	Importin subunit beta-1;Importin subunit beta-1 (Fragment);Isoform 2 of Importin subunit beta-1	97.169	0	62.962	4		1.12805	0.0523292	0.338901	0.469927	1.4	1	1	0.59754	NaN	1	240590	154010	86580	1.4	1	1	0.90029	NaN	1	399830	154630	245200	6.6	4	4	1.6621	5.0156	2	1154200	760280	393910	3.1	2	2	1.81097	3.8459	2	615310	429660	185660
	616	P62318-2;P62318	SNRPD3	Isoform 2 of Small nuclear ribonucleoprotein Sm D3;Small nuclear ribonucleoprotein Sm D3	13.291	0	18.82	2		1.13904	0.0565403	0.344367	0.462979	15.8	2	2	0.74448	12.769	2	21692000	11370000	10322000	15.8	2	2	0.639	30.394	2	10292000	5751500	4540800	15.8	2	2	2.10429	7.9975	4	30865000	21437000	9428500	15.8	2	2	1.68152	39.592	2	13439000	8213500	5225200
	449	P10599;P10599-2	TXN	Thioredoxin;Isoform 2 of Thioredoxin	11.737	0	24.24	2		1.49781	0.175458	0.345279	0.46183	0	0	0	NaN	NaN	0	0	0	0	12.4	1	1	0.26911	NaN	1	3941200	3082700	858510	23.8	2	2	4.86239	149.96	2	30150000	26825000	3324900	12.4	1	1	2.56799	NaN	1	2694200	1989400	704830
	342	O14744;O14744-2;O14744-5;O14744-3;O14744-4;G3V580;H0YJX6;G3V5L5;G3V2L6;G3V2X6;C9JSX3;H0YJ77;H0YJD3;H7BZ44;G3V507;G3V2F5;G3V5T6;H0YJY6	PRMT5	Protein arginine N-methyltransferase 5;Isoform 2 of Protein arginine N-methyltransferase 5;Isoform 5 of Protein arginine N-methyltransferase 5;Isoform 3 of Protein arginine N-methyltransferase 5;Isoform 4 of Protein arginine N-methyltransferase 5;Protein a	72.683	0	323.31	18		1.10373	0.0428628	0.347628	0.458886	37.2	24	24	0.7566	26.386	42	307390000	159660000	147730000	37.7	25	25	0.72962	20.117	45	439550000	229910000	209630000	38.9	25	25	1.60966	38.145	50	593310000	343510000	249800000	39.6	27	27	1.67015	62.767	50	317970000	187670000	130300000
	115	B4DXW1;P61158;Q9P1U1-2;Q9P1U1	ACTR3;ACTR3B	Actin-related protein 3;Actin-related protein 3;Isoform 2 of Actin-related protein 3B;Actin-related protein 3B	42.003	0	13.242	4		1.49303	0.174067	0.348433	0.45788	0	0	0	NaN	NaN	0	0	0	0	5.7	2	2	0.68637	13.622	2	1134200	619250	514930	3.3	1	1	3.2477	NaN	1	1275900	1015400	260570	2.5	1	1	NaN	NaN	0	207900	169650	38249
	479	P17612-2;P17612;Q15136;K7ERP6;A0A087WVC4;A0A0A0MS54;P22694-10;P22694-4;P22694-3;P22694;P22612;P22694-5;P22694-7;P22694-6;P22694-9;P22694-2	PRKACA;KIN27;PRKACB;PRKACG	Isoform 2 of cAMP-dependent protein kinase catalytic subunit alpha;cAMP-dependent protein kinase catalytic subunit alpha;Protein kinase A-alpha (Fragment);cAMP-dependent protein kinase catalytic subunit alpha (Fragment);cAMP-dependent protein kinase cataly	39.821	0	14.798	16		1.1137	0.0467686	0.349371	0.456714	0	0	0	NaN	NaN	0	0	0	0	6.1	2	2	0.68901	3.735	2	686830	406520	280320	6.1	2	2	1.46869	18.78	2	1268100	700790	567310	6.1	2	2	1.36506	12.506	2	549950	317180	232770
	205	E7EX17;P23588;P23588-2;F8VX11;F8VP89;F8VSC7;F8W0K0;F8VYE9;F8VRU1;REV__F8VX11;REV__P23588-2;REV__P23588;REV__E7EX17	EIF4B	Eukaryotic translation initiation factor 4B;Eukaryotic translation initiation factor 4B;Isoform 2 of Eukaryotic translation initiation factor 4B;Eukaryotic translation initiation factor 4B (Fragment);Eukaryotic translation initiation factor 4B (Fragment)	69.697	0	287.14	13		1.12089	0.0495611	0.3525	0.452841	41.2	27	27	0.67878	36.659	37	121390000	67478000	53914000	33	25	25	0.71753	43.276	38	109170000	62352000	46821000	39.6	27	27	1.76063	56.576	41	171000000	99867000	71135000	39.9	28	28	1.84081	54.2	41	101900000	61220000	40676000
	138	C9JXB8;C9JNW5;P83731	RPL24	60S ribosomal protein L24;60S ribosomal protein L24;60S ribosomal protein L24	14.369	0.0096038	6.3236	3		1.9275	0.284995	0.353542	0.451559	0	0	0	NaN	NaN	0	0	0	0	6.6	1	1	0.51278	NaN	1	292450	177870	114590	6.6	1	1	7.24533	NaN	1	4748400	4139600	608760	6.6	1	1	NaN	NaN	0	0	0	0
	857	Q9UHI6;E9PJ60;Q9UHI6-2	DDX20	Probable ATP-dependent RNA helicase DDX20	92.239	0	290.31	3		1.10326	0.0426795	0.35647	0.447977	25.6	17	17	0.75408	30.037	18	24580000	13147000	11433000	17.8	12	12	0.69871	37.18	15	20425000	11362000	9062500	21.8	15	15	1.6019	33.592	18	54086000	30464000	23622000	23.7	15	15	1.75537	20.384	19	25563000	15681000	9882000
	417	P04406;P04406-2;E7EUT5;O14556	GAPDH	Glyceraldehyde-3-phosphate dehydrogenase;Isoform 2 of Glyceraldehyde-3-phosphate dehydrogenase;Glyceraldehyde-3-phosphate dehydrogenase	36.053	0	59.065	4		1.73134	0.238383	0.356654	0.447753	17.3	5	5	0.17534	89.401	4	4713200	3888200	824910	20.9	6	6	0.15653	84.116	4	14528000	13072000	1456100	15.2	4	4	14.1485	72.628	2	6695400	6246700	448780	15.2	4	4	23.139	7.4573	2	4128100	4012300	115830
	487	Q9NRW1;P20340-2;P20340;C9JU14;J3KR73;P20340-4;Q9NRW1-2;C9JB90;F5H3K7;C9J0I2;F5GX61;P20340-3;Q14964	RAB6B;RAB6A	Ras-related protein Rab-6B;Isoform 2 of Ras-related protein Rab-6A;Ras-related protein Rab-6A;Ras-related protein Rab-6B (Fragment);Ras-related protein Rab-6B (Fragment);Isoform 4 of Ras-related protein Rab-6A;Isoform 2 of Ras-related protein Rab-6B	23.461	0	19.531	13		1.37099	0.137034	0.359994	0.443705	0	0	0	NaN	NaN	0	0	0	0	5.3	1	1	0.70119	NaN	1	751640	380380	371260	11.1	2	2	2.68061	146.54	2	2685000	1933000	751990	0	0	0	NaN	NaN	0	0	0	0
	662	Q08378-2;Q08378;A0A087WV43;Q08378-4	GOLGA3	Isoform 2 of Golgin subfamily A member 3;Golgin subfamily A member 3	155.68	0	21.345	4		1.32315	0.121609	0.361115	0.442355	1.6	2	2	0.36053	46.004	2	451700	328960	122740	0	0	0	NaN	NaN	0	0	0	0	1.5	2	2	1.7463	3.2124	2	745890	497970	247920	0.9	1	1	3.67931	NaN	1	123910	95122	28789
	850	Q9P1Y5;Q9P1Y5-2	CAMSAP3	Calmodulin-regulated spectrin-associated protein 3;Isoform 2 of Calmodulin-regulated spectrin-associated protein 3	134.75	0	79.701	2		1.14046	0.0570805	0.361128	0.442339	7.8	9	9	0.62303	8.9066	9	5782300	3428300	2354000	7	9	9	0.65284	31.12	8	6573100	3788000	2785100	6	8	8	1.92112	19.363	8	8749400	5463600	3285800	7	8	8	2.16497	10.163	8	4934500	3094800	1839700
	452	P11021	HSPA5	Endoplasmic reticulum chaperone BiP	72.332	0	323.31	1		1.13247	0.0540283	0.362531	0.440655	35.5	22	21	0.70529	37.758	19	26110000	14706000	11404000	36.4	21	20	0.60017	20.261	19	34598000	21140000	13458000	44.3	25	24	1.89732	19.423	27	134920000	112510000	22405000	39.1	21	20	2.048	32.903	19	24306000	16016000	8289500
	344	O14893-2;O14893;H0YEL0;O14893-3;G5EA29;H0YDP6;S4R421	GEMIN2	Isoform 2 of Gem-associated protein 2;Gem-associated protein 2;Gem-associated protein 2 (Fragment);Isoform 3 of Gem-associated protein 2	29.931	0	41.882	7		1.13131	0.0535814	0.363603	0.439373	12.1	3	3	0.64774	8.1215	2	13123000	8008400	5114900	7.2	2	2	0.65194	21.561	4	8820600	4757500	4063000	7.2	2	2	1.8045	23.312	4	17816000	11177000	6639700	18.9	4	4	2.14961	15.443	6	8201300	5227300	2974000
	649	Q00059;H7BYN3;Q00059-2	TFAM	Transcription factor A, mitochondrial;Transcription factor A, mitochondrial (Fragment);Isoform 2 of Transcription factor A, mitochondrial	29.096	0	42.75	3		1.10845	0.0447178	0.363861	0.439064	4.1	1	1	0.68438	NaN	1	3115900	1585300	1530600	6.9	2	2	0.71538	33.269	2	2088500	1157300	931190	13	3	3	1.57759	25.003	3	6647700	3834400	2813200	19.9	5	5	1.95454	7.427	3	3587900	2366800	1221100
	291	I3L0N3;P46459-2;P46459;I3L2G1;K7EQD6;I3L0L3	NSF	Vesicle-fusing ATPase;Isoform 2 of Vesicle-fusing ATPase;Vesicle-fusing ATPase	82.091	0	167.36	6		1.12082	0.049535	0.365075	0.437618	13	10	10	0.64417	34.229	9	4586000	2723500	1862500	5.8	4	4	0.68888	23.92	4	2317700	1472100	845660	16.1	12	12	1.80655	16.203	10	12245000	7554600	4690100	10.1	7	7	1.96854	26.72	6	2936000	1889600	1046400
	423	P05109	S100A8	Protein S100-A8	10.834	0	44.066	1		2.63681	0.421078	0.366298	0.436166	19.4	2	2	NaN	NaN	0	2825900	2825900	0	38.7	4	4	0.30079	174.59	2	14897000	14721000	176040	39.8	4	4	23.115	83.087	3	31788000	31356000	431330	31.2	3	3	NaN	NaN	0	7469000	7469000	0
	697	Q16643;Q16643-2;Q16643-3;D6R9W4;D6R9Q9	DBN1	Drebrin;Isoform 2 of Drebrin;Isoform 3 of Drebrin;Drebrin (Fragment);Drebrin	71.428	0	111.5	5		1.14014	0.0569595	0.374292	0.42679	5.2	2	2	0.60428	13	2	776540	517820	258710	2.8	1	1	0.63239	NaN	1	460830	300310	160520	5.2	2	2	1.5675	13.825	2	1448500	930830	517680	2.8	1	1	2.82103	NaN	1	358940	226620	132320
	467	P14923;C9JTX4;C9J826;C9JK18;C9JKY1	JUP	Junction plakoglobin	81.744	0	323.31	5		5.222	0.717837	0.377551	0.423025	3.2	2	2	NaN	NaN	0	405110	405110	0	13.7	9	9	0.088058	315.79	3	7581800	5900100	1681800	27.7	16	16	309.674	143.61	3	439610000	439390000	213450	0	0	0	NaN	NaN	0	0	0	0
	293	I3L2C7;P57678;I3L4A4;I3L399;E7EN12;I3L4M4;I3L1J7	GEMIN4	Gem-associated protein 4;Gem-associated protein 4	118.82	0	189.43	7		1.08603	0.0358422	0.379415	0.420886	11.7	11	11	0.81397	26.313	9	15005000	7538300	7466600	8.8	8	8	0.63448	29.284	8	15059000	8799600	6259400	12.4	11	11	1.52992	17.807	13	31527000	19056000	12471000	13.4	12	12	1.76066	24.495	12	16079000	9594700	6484100
	473	P15924;P15924-3;P15924-2	DSP	Desmoplakin;Isoform DSPIa of Desmoplakin;Isoform DPII of Desmoplakin	331.77	0	323.31	3		1.86802	0.271383	0.379515	0.420771	1	3	3	NaN	NaN	0	787810	787810	0	7.3	18	18	0.067304	33.475	4	12192000	11945000	247000	14.4	35	35	29.6657	132.44	13	287870000	283690000	4183400	1.1	3	3	3.26477	22.555	2	422640	345030	77607
	865	Q9Y241;C9JAW5;C9JNU6;Q9Y241-2;A8MV81	HIGD1A	HIG1 domain family member 1A, mitochondrial;Uncharacterized protein;HIG1 domain family member 1A, mitochondrial;Isoform 2 of HIG1 domain family member 1A, mitochondrial	10.143	0	32.007	5		1.35619	0.132319	0.380234	0.419949	29	2	2	7.6369	229.65	2	118520000	4466200	114050000	22.6	1	1	NaN	NaN	0	1084900	0	1084900	51.6	3	3	0.459812	NaN	1	56151000	40222000	15929000	32.3	2	2	0.710328	152.65	2	13995000	9508100	4486800
	798	Q9BVK6	TMED9	Transmembrane emp24 domain-containing protein 9	27.277	0	17.402	1		1.49078	0.173413	0.380756	0.419353	0	0	0	NaN	NaN	0	0	0	0	4.7	1	1	0.53996	NaN	1	716700	403590	313110	3.8	1	1	4.1159	NaN	1	4752900	3770400	982420	0	0	0	NaN	NaN	0	0	0	0
	755	Q8TEQ6	GEMIN5	Gem-associated protein 5	168.59	0	103.64	1		1.10433	0.043098	0.384364	0.415257	2.3	3	3	0.66658	21.923	2	961360	559490	401880	5.4	7	7	0.62919	11.078	4	4713100	2907400	1805700	6	8	8	1.90411	27.76	6	4659300	3002800	1656500	4.6	6	6	1.86237	40.935	5	3620100	2450400	1169700
	688	Q15084-3;Q15084;Q15084-4;Q15084-5;Q15084-2	PDIA6	Isoform 3 of Protein disulfide-isomerase A6;Protein disulfide-isomerase A6;Isoform 4 of Protein disulfide-isomerase A6;Isoform 5 of Protein disulfide-isomerase A6;Isoform 2 of Protein disulfide-isomerase A6	47.837	0	17.267	5		1.17585	0.0703526	0.385922	0.413501	2.5	1	1	0.45584	NaN	1	1032100	659660	372450	3.9	1	1	0.5439	NaN	1	298600	203950	94656	7.1	2	2	3.68243	NaN	1	2649500	1600800	1048700	7.1	2	2	2.09385	39.577	2	741320	452080	289240
	678	Q14008-2;Q14008;Q14008-3;H0YCF6;H0YEK7;H0YDX5;E9PQH5	CKAP5	Isoform 2 of Cytoskeleton-associated protein 5;Cytoskeleton-associated protein 5;Isoform 3 of Cytoskeleton-associated protein 5	218.52	0	166.13	7		1.11166	0.0459721	0.386163	0.413229	7.2	12	12	0.72245	37.637	12	4431300	2483400	1947800	4.6	8	8	0.55239	24.679	9	3177900	1784500	1393300	9.7	16	16	2.20274	13.066	15	9255800	6217400	3038400	7.5	12	12	1.73729	21.038	10	2933200	1915700	1017500
	17	E5RHC7;E5RH59;E5RFW7;E5RFH0;E5RGU4;A0A087WZK9;B3KS98;O15372	EIF3H	Eukaryotic translation initiation factor 3 subunit H;Eukaryotic translation initiation factor 3 subunit H;Eukaryotic translation initiation factor 3 subunit H (Fragment);Eukaryotic translation initiation factor 3 subunit H (Fragment);Eukaryotic translation	4.3186	0	12.032	8		1.13635	0.055511	0.387442	0.411793	41.3	1	1	0.80376	NaN	1	539660	271040	268620	0	0	0	NaN	NaN	0	0	0	0	41.3	1	1	1.60655	NaN	1	472100	281770	190320	0	0	0	NaN	NaN	0	0	0	0
	410	P04080;A0A1W2PS52	CSTB	Cystatin-B;Cystatin-B	11.139	0	44.111	2		1.5762	0.19761	0.39028	0.408623	0	0	0	NaN	NaN	0	0	0	0	24.5	2	2	0.092513	NaN	1	1433900	1409800	24089	12.2	1	1	9.05141	NaN	1	825990	767180	58805	12.2	1	1	4.67639	NaN	1	431730	381250	50477
	724	Q6S8J3;P0CG38;P0CG39;Q9BYX7	POTEE;POTEI;POTEJ;POTEKP	POTE ankyrin domain family member E;POTE ankyrin domain family member I;POTE ankyrin domain family member J;Putative beta-actin-like protein 3	121.36	0	12.8	4		1.16682	0.0670031	0.394729	0.403701	8.1	9	1	0.55778	15.795	2	2781000	1660600	1120500	7.1	8	1	0.40305	NaN	1	1118200	752450	365800	7.4	8	1	2.42131	7.1565	4	10951000	7826900	3123800	7.1	8	1	3.40518	1.4714	2	2608800	1958100	650720
	809	Q9GZT3-2;Q9GZT3;A0A087WUN7;H0YJ40;G3V4X6;G3V2S9;H0YJW7;H0YJI1	SLIRP	Isoform 2 of SRA stem-loop-interacting RNA-binding protein, mitochondrial;SRA stem-loop-interacting RNA-binding protein, mitochondrial;SRA stem-loop-interacting RNA-binding protein, mitochondrial;SRA stem-loop-interacting RNA-binding protein, mitochondrial	12.122	0	39.052	8		1.10175	0.0420826	0.396642	0.401601	20.6	2	2	0.6828	8.7976	2	8621000	5166700	3454300	20.6	2	2	0.56604	21.546	2	4080600	2388300	1692200	46.7	4	4	1.67414	38.753	4	22634000	14563000	8070300	46.7	4	4	2.27718	49.686	4	10039000	6179900	3859300
	766	Q96AG4	LRRC59	Leucine-rich repeat-containing protein 59	34.93	0	17.772	1		1.17599	0.0704046	0.407895	0.389452	7.2	2	2	0.73921	30.081	2	1264200	719870	544350	3.3	1	1	0.55663	NaN	1	649730	442580	207150	7.2	2	2	3.95257	67.24	2	3184300	2525100	659160	0	0	0	NaN	NaN	0	0	0	0
	264	P0DP25;P0DP24;P0DP23;H0Y7A7;G3V361;Q96HY3;E7ETZ0;E7EMB3;G3V226;F8WBR5;M0QZ52;G3V479	CALM2;CALM1	Calmodulin-3;Calmodulin-2;Calmodulin-1;Calmodulin-2 (Fragment);Calmodulin-1 (Fragment);CALM1 protein;Calmodulin-1;Calmodulin-2;Calmodulin-1	16.837	0	30.199	12		1.53457	0.185987	0.408676	0.388621	0	0	0	NaN	NaN	0	0	0	0	16.1	3	3	0.35943	33.442	2	936140	670430	265720	14.1	2	2	6.55179	NaN	1	2040800	1758800	282020	0	0	0	NaN	NaN	0	0	0	0
	88	A0RZB6;D6RIU8;D6REA1;Q9H173	SIL1	Endoplasmic reticulum chaperone SIL1 (Fragment);Nucleotide exchange factor SIL1 (Fragment);Nucleotide exchange factor SIL1;Nucleotide exchange factor SIL1	8.8111	0	9.57	4		1.54905	0.190066	0.410196	0.387008	0	0	0	NaN	NaN	0	0	0	0	13.3	1	1	0.34225	NaN	1	812380	573080	239300	13.3	1	1	7.01115	NaN	1	37128000	35123000	2005300	0	0	0	NaN	NaN	0	0	0	0
	524	P31946-2;P31946;Q4VY20;A0A0J9YWZ2;Q4VY19;A0A0J9YWE8	YWHAB	Isoform Short of 14-3-3 protein beta/alpha;14-3-3 protein beta/alpha	27.85	0	102.68	6		1.65412	0.218568	0.411023	0.386134	7.4	2	0	NaN	NaN	0	0	0	0	15.6	4	1	0.2865	NaN	1	669120	492500	176620	28.3	5	3	9.55019	64.085	3	7551700	6945900	605730	4.1	1	0	NaN	NaN	0	0	0	0
	628	P63104;E7EX29;B0AZS6;B7Z2E6;H0YB80;E7ESK7;P63104-2;E5RGE1;E5RIR4;E9PD24;E7EVZ2	YWHAZ	14-3-3 protein zeta/delta;14-3-3 protein zeta/delta (Fragment);cDNA, FLJ79516, highly similar to 14-3-3 protein zeta/delta;cDNA FLJ50142, highly similar to 14-3-3 protein zeta/delta (Protein kinase Cinhibitor protein 1);14-3-3 protein zeta/delta (Fragment)	27.745	0	250.97	11		1.23125	0.0903474	0.414464	0.382513	16.7	4	2	0.34045	NaN	1	1069500	807320	262210	25.3	6	3	0.22113	20.093	4	2757400	2214100	543300	28.6	6	4	7.86658	61.376	2	7133000	6622400	510630	18.4	4	3	3.88063	21.549	3	1483300	1216600	266670
	249	H3BRU6;F8VZX2;Q15366-7;Q15366-8;Q15366-4;Q15366-5;Q15366-6;Q15366-3;Q15366;Q15366-2;F8W0G4;F8VXH9;F8W1G6;H3BSS4;F8VRH0	PCBP2	Poly(rC)-binding protein 2 (Fragment);Poly(rC)-binding protein 2;Isoform 7 of Poly(rC)-binding protein 2;Isoform 8 of Poly(rC)-binding protein 2;Isoform 4 of Poly(rC)-binding protein 2;Isoform 5 of Poly(rC)-binding protein 2;Isoform 6 of Poly(rC)-binding p	31.6	0	26.178	15		1.07747	0.0324062	0.415127	0.381819	11.6	3	2	0.63079	8.3153	2	692710	399930	292780	8	2	2	0.68995	4.2414	2	469860	279130	190730	4.3	1	1	1.22998	NaN	1	4547200	4397300	149870	11.6	3	2	2.51781	6.8467	2	711430	495920	215500
	18	A0A087WZN1;O43837;A0A0D9SG66;O43837-3;A0A087X2E5;O43837-2	IDH3B	Isocitrate dehydrogenase [NAD] subunit, mitochondrial;Isocitrate dehydrogenase [NAD] subunit beta, mitochondrial;Isocitrate dehydrogenase [NAD] subunit beta, mitochondrial (Fragment);Isoform C of Isocitrate dehydrogenase [NAD] subunit beta, mitochondrial	42.41	0	19.752	6		1.24455	0.0950126	0.415613	0.381311	0	0	0	NaN	NaN	0	0	0	0	2.3	1	1	0.55598	NaN	1	590970	316060	274910	5.9	2	2	2.7859	10.374	2	733740	548130	185600	3.4	1	1	NaN	NaN	0	103440	103440	0
	194	E5RJH3;E5RI99;P62888;A0A0C4DH44	RPL30	60S ribosomal protein L30;60S ribosomal protein L30 (Fragment);60S ribosomal protein L30;60S ribosomal protein L30	6.2626	0	11.869	4		1.13138	0.0536097	0.416867	0.380002	21.4	1	1	0.93734	NaN	1	2157600	1076500	1081100	35.7	2	2	0.51469	38.167	2	1954100	1194900	759170	21.4	1	1	3.00183	NaN	1	2279100	1574400	704710	0	0	0	NaN	NaN	0	0	0	0
	845	Q9NZI8;Q9NZI8-2	IGF2BP1	Insulin-like growth factor 2 mRNA-binding protein 1;Isoform 2 of Insulin-like growth factor 2 mRNA-binding protein 1	63.48	0	216.85	2		1.06348	0.0267299	0.419491	0.377277	22.2	10	8	0.71291	19.164	8	6700000	3799200	2900900	19.8	9	7	0.61193	21.392	7	6389800	3955700	2434100	29.6	13	11	1.60707	14.013	9	14349000	8834800	5513800	22.2	10	8	1.82452	16.089	8	6182700	3978700	2204000
	784	Q99832-3;Q99832;F8WAM2;Q99832-4;Q99832-2	CCT7	Isoform 3 of T-complex protein 1 subunit eta;T-complex protein 1 subunit eta;T-complex protein 1 subunit eta (Fragment);Isoform 4 of T-complex protein 1 subunit eta	54.804	0	18.527	5		1.19509	0.0774006	0.425361	0.371242	0	0	0	NaN	NaN	0	0	0	0	1.8	1	1	0.56674	NaN	1	298800	196110	102690	4.4	2	2	2.5201	49.222	2	1481400	1005500	475840	0	0	0	NaN	NaN	0	0	0	0
	30	A8K968;A0A0A0MRA8;A0A0A0MSA4;Q9Y2J2-2;Q9Y2J2-4;Q9Y2J2;A0A0J9YY18;J3QS83;J3KT37;A0A0J9YW26;A0A1B0GTF8;Q9Y2J2-3	EPB41L3	Band 4.1-like protein 3;Band 4.1-like protein 3;Band 4.1-like protein 3;Isoform 2 of Band 4.1-like protein 3;Isoform 4 of Band 4.1-like protein 3;Band 4.1-like protein 3;Band 4.1-like protein 3 (Fragment)	84.711	0	39.187	12		1.07259	0.030432	0.431002	0.36552	1.7	1	1	0.58718	NaN	1	321640	201510	120140	3.7	2	2	0.5881	NaN	1	617930	447580	170350	3.7	2	2	2.68075	13.239	2	687240	489400	197850	1.7	1	1	1.42972	NaN	1	298510	203540	94971
	760	Q8WXD5	GEMIN6	Gem-associated protein 6	18.824	0	53.235	1		1.06985	0.0293216	0.431401	0.365118	7.8	1	1	0.53814	24.226	2	9501900	5880500	3621400	21.6	3	3	0.61907	18.055	2	6341200	3814800	2526500	15.6	2	2	1.82976	1.7506	2	12302000	8092200	4209400	13.8	2	2	2.14911	72.693	3	8014900	4926200	3088700
	223	E9PL09;P23396;P23396-2;E9PPU1;H0YEU2;F2Z2S8;H0YF32;H0YCJ7;E9PQ96;E9PJH4;E9PK82;E9PSF4;H0YES8;E9PQX2	RPS3	40S ribosomal protein S3;40S ribosomal protein S3;Isoform 2 of 40S ribosomal protein S3;40S ribosomal protein S3;40S ribosomal protein S3 (Fragment);40S ribosomal protein S3;40S ribosomal protein S3 (Fragment);40S ribosomal protein S3 (Fragment);40S riboso	25.371	0	51.441	14		1.14369	0.0583093	0.431434	0.365086	3.9	1	1	0.25422	NaN	1	2862300	2073900	788350	13.4	3	3	0.53131	9.9166	2	1401500	873100	528390	16.9	4	4	6.41149	99.242	4	22435000	20773000	1661100	17.7	4	4	1.9757	12.242	4	1597900	996980	600940
	36	A0A0A0MSI0;Q06830;A0A0A0MRQ5	PRDX1	Peroxiredoxin-1 (Fragment);Peroxiredoxin-1;Peroxiredoxin-1	18.976	0	43.5	3		1.07658	0.0320461	0.431975	0.364541	23.4	4	2	0.6255	11.921	2	9936200	5876000	4060200	33.9	6	4	0.47958	7.4044	6	13740000	8946100	4793900	11.1	2	1	2.31573	NaN	1	3629300	2516500	1112800	29.2	5	3	1.93379	13.655	3	6237500	4147100	2090400
	332	O00264;O00264-2	PGRMC1	Membrane-associated progesterone receptor component 1;Isoform 2 of Membrane-associated progesterone receptor component 1	21.671	0	21.146	2		1.12567	0.0514094	0.432539	0.363974	0	0	0	NaN	NaN	0	0	0	0	11.3	2	2	0.64935	1.9287	2	2095200	1360800	734390	11.3	2	2	1.95137	48.277	2	6795400	4406800	2388600	7.2	1	1	NaN	NaN	0	0	0	0
	336	O00425;O00425-2;F8WD15;F8W930;Q9Y6M1-5;Q9Y6M1-6;Q9Y6M1-3;Q9Y6M1-4;Q9Y6M1-1;Q9Y6M1	IGF2BP3	Insulin-like growth factor 2 mRNA-binding protein 3;Isoform 2 of Insulin-like growth factor 2 mRNA-binding protein 3	63.704	0	12.335	10		1.05041	0.0213606	0.434182	0.362329	5.7	3	1	0.71115	NaN	1	364250	219320	144930	7.4	4	2	0.6073	35.135	2	816280	465740	350540	7.4	4	2	1.69136	10.032	2	1791400	1106200	685130	7.4	4	2	1.66664	7.3526	2	929530	580140	349390
	46	C9J9K3;A0A0C4DG17;P08865;F8WD59	RPSA	40S ribosomal protein SA (Fragment);40S ribosomal protein SA;40S ribosomal protein SA;40S ribosomal protein SA (Fragment)	29.404	0	145.97	4		1.06118	0.0257876	0.435283	0.361229	19.8	4	4	0.7033	18.391	4	3863400	2133600	1729800	28.1	6	6	0.51801	35.702	7	7820600	4889200	2931400	39.5	8	8	2.08921	92.876	6	18352000	14841000	3511500	15.6	3	3	1.66606	5.0222	3	2575400	1641400	934020
	739	Q86SX6	GLRX5	Glutaredoxin-related protein 5, mitochondrial	16.628	0	33.802	1		1.09999	0.0413903	0.436027	0.360486	15.9	2	2	0.5498	2.7143	2	6375800	3957600	2418200	15.9	2	2	0.79084	23.936	2	730520	372760	357760	0	0	0	NaN	NaN	0	0	0	0	8.9	1	1	3.0611	NaN	1	712310	550680	161630
	876	Q9Y3F4;Q9Y3F4-2;H0YH33	STRAP	Serine-threonine kinase receptor-associated protein;Isoform 2 of Serine-threonine kinase receptor-associated protein	38.438	0	323.31	3		1.04761	0.0201988	0.441997	0.354581	41.7	11	11	0.59533	41.021	10	9966200	5669600	4296500	29.7	8	8	0.67342	59.857	9	10858000	6035700	4822300	34.3	9	9	1.85381	28.981	9	15226000	9711700	5514100	31.1	8	8	1.62064	13.78	9	4341200	2720600	1620600
	546	P61163;P42025;A0A1B0GVS3;R4GMT0	ACTR1A;ACTR1B	Alpha-centractin;Beta-centractin;Alpha-centractin;Alpha-centractin	42.613	0	11.945	4		1.08812	0.0366753	0.444246	0.352377	1.9	1	1	0.37965	NaN	1	184800	108290	76511	1.9	1	1	1.6104	NaN	1	438260	255830	182420	0	0	0	NaN	NaN	0	0	0	0	4.5	2	2	2.10722	3.7624	2	1083700	742850	340860
	378	O94915;F2Z2S2;D6RJI4;H0Y9X0;A0A286YEZ9;A0A2C9F2R7;D6R9B9;A0A2R8YCY2;A0A0C4DFX2;A0A286YFA9;A0A2R8Y5V8;O94915-2;Q5TBA9	FRYL	Protein furry homolog-like;Protein furry homolog-like	339.59	0	180.62	13		1.04324	0.0183844	0.445908	0.350755	1.5	4	4	0.74126	8.6926	4	1136500	652770	483750	0.9	2	2	0.55627	NaN	1	559360	422760	136600	4.4	11	11	1.70483	23.11	11	4803900	3194800	1609200	4.2	11	11	1.68501	25.13	10	3269800	2139600	1130200
	73	H0YF00;E9PJA7;A0A1W2PQ43;E9PK09;E9PQN2;E9PKI6;E9PK91;Q9NYF8-4;Q9NYF8-3;Q9NYF8-2;Q9NYF8	BCLAF1	Bcl-2-associated transcription factor 1 (Fragment);Bcl-2-associated transcription factor 1;Bcl-2-associated transcription factor 1;Bcl-2-associated transcription factor 1 (Fragment);Bcl-2-associated transcription factor 1;Bcl-2-associated transcription fac	13.236	0	11.692	11		1.05736	0.0242229	0.44989	0.346893	19.5	2	2	0.58895	8.0914	2	801140	497490	303650	19.5	2	2	0.46797	85.505	2	859060	501120	357940	11.9	1	1	2.23349	NaN	1	412950	283120	129830	7.6	1	1	2.03054	NaN	1	529330	332720	196610
	707	Q5JRA6-2;Q5JRA6;A0A0A0MRH6;Q5JRA6-3;Q5JRA6-4	MIA3	Isoform 2 of Transport and Golgi organization protein 1 homolog;Transport and Golgi organization protein 1 homolog;Transport and Golgi organization protein 1 homolog (Fragment)	206.89	0	44.925	5		1.05037	0.0213404	0.462024	0.335335	1.1	2	2	NaN	NaN	0	430910	330400	100510	0.7	1	1	0.47706	NaN	1	377520	277890	99637	3.3	5	5	2.31648	5.6922	5	3726400	2670200	1056200	2.5	4	4	1.04862	74.838	3	1465800	879700	586140
	354	O43707;H7C144;F5GXS2;O43707-3;O43707-2;H0YJ11;H0YJW3;H7C5W8;H9KV75;P12814-2;P12814;P12814-3;P12814-4	ACTN4	Alpha-actinin-4;Alpha-actinin-4 (Fragment);Alpha-actinin-4;Isoform 3 of Alpha-actinin-4;Isoform ACTN4ISO of Alpha-actinin-4	104.85	0	137.13	13		1.0544	0.0230055	0.462188	0.335181	3.1	2	2	0.55319	NaN	1	947220	618610	328610	1.3	1	1	0.35038	NaN	1	379680	291180	88503	4.7	3	3	2.34159	37.487	2	1279600	992220	287370	4.3	3	3	2.72331	14.972	2	663090	529740	133350
	236	F5H6T1;P61160;P61160-2	ACTR2	ARP2 actin-related protein 2 homolog (Yeast), isoform CRA_d;Actin-related protein 2;Isoform 2 of Actin-related protein 2	38.841	0	12.742	3		1.04309	0.0183213	0.462977	0.334441	7.7	2	2	0.92209	19.638	2	922480	489970	432510	3.5	1	1	0.33982	NaN	1	424210	299130	125080	4.1	1	1	2.26752	NaN	1	696180	499680	196490	7.7	2	2	1.66614	12.059	2	594000	358890	235110
	289	H7C3T4;Q13162;A6NJJ0	PRDX4	Peroxiredoxin-4 (Fragment);Peroxiredoxin-4	18.214	0	24.973	3		1.02816	0.0120607	0.463485	0.333965	19.3	3	2	0.57152	19.523	3	7668200	5409000	2259200	26.1	4	3	0.71351	29.864	4	3559600	2215500	1344100	26.1	4	3	1.70224	49.416	3	6516700	3854100	2662600	19.3	3	2	1.60987	31.168	3	2159400	1217500	941870
	202	E7EQR4;P15311;A0A2R8Y7M3;A0A2R8Y5S7;P35241-4;P26038;P35241;P35241-5	EZR	Ezrin;Ezrin	69.371	0	30.754	8		1.03905	0.0166344	0.463876	0.333598	1.7	1	1	0.59821	NaN	1	292170	163770	128400	1.7	1	1	0.47942	NaN	1	149970	92779	57187	9.4	4	4	2.29221	NaN	1	9737400	9549900	187540	1.7	1	1	1.77302	NaN	1	239510	153690	85820
	583	P55072;C9JUP7;C9IZA5	VCP	Transitional endoplasmic reticulum ATPase	89.321	0	69.135	3		1.0475	0.0201561	0.464758	0.332773	4.2	3	3	0.62982	9.441	3	926420	538620	387800	3.7	3	3	0.34787	29.241	2	547320	424300	123020	15.1	9	9	2.08112	34.197	6	11005000	9010800	1994200	5.2	4	4	2.64054	13.675	4	982450	692850	289600
	238	F6SS63;Q8N5C8-2;Q8N5C8	TAB3	TAK1-binding protein 3, isoform CRA_c;Isoform 2 of TGF-beta-activated kinase 1 and MAP3K7-binding protein 3;TGF-beta-activated kinase 1 and MAP3K7-binding protein 3	67.029	0	12.679	3		1.04964	0.0210404	0.469767	0.328118	2	1	1	0.85632	NaN	1	130700	71636	59062	0	0	0	NaN	NaN	0	0	0	0	5.3	2	2	3.04572	14.315	2	511700	357700	153990	5.3	2	2	0.4434	NaN	1	560050	259610	300440
	404	P01040;C9J0E4	CSTA	Cystatin-A;Cystatin-A	11.006	0	66.065	2		1.23777	0.0926389	0.470286	0.327638	0	0	0	NaN	NaN	0	0	0	0	42.9	3	3	0.1268	NaN	1	7924200	7881300	42953	12.2	1	1	12.0825	NaN	1	649390	636960	12423	30.6	2	2	NaN	NaN	0	871490	871490	0
	371	O75477;B0QZ43	ERLIN1	Erlin-1;Erlin-1 (Fragment)	38.925	0	92.012	2		1.08826	0.036733	0.477704	0.320841	9.8	3	1	NaN	NaN	0	0	0	0	13.9	4	2	0.32597	NaN	1	577350	443150	134190	6.9	2	0	NaN	NaN	0	0	0	0	11	3	1	3.63319	NaN	1	281100	220570	60530
	630	P63244;H0YAF8;D6RAC2;J3KPE3;D6RFX4;D6RHH4;D6R9Z1;H0YAM7;H0Y8W2;D6R9L0;D6REE5;D6RF23;H0Y8R5;D6RAU2;E9PD14;D6RFZ9;D6RGK8;H0Y9P0;D6RHJ5;D6R909;D6RBD0	GNB2L1	Receptor of activated protein C kinase 1;Receptor of-activated protein C kinase 1 (Fragment);Receptor of-activated protein C kinase 1;Receptor of-activated protein C kinase 1;Receptor of-activated protein C kinase 1 (Fragment);Receptor of-activated protein	35.076	0	55.592	21		1.02348	0.010079	0.480705	0.318121	8.2	2	2	0.39146	NaN	1	2647700	1600200	1047500	6.9	2	2	0.76774	59.836	3	2362100	1188500	1173600	18.9	5	5	3.23824	73.379	7	31510000	24293000	7216400	6	2	2	1.12747	19.435	2	1050300	555610	494710
	548	P42356;P42356-2	PI4KA	Phosphatidylinositol 4-kinase alpha	236.83	0	23.294	2		1.05109	0.0216416	0.481708	0.317216	0.6	1	1	0.44203	NaN	1	471130	388370	82767	0	0	0	NaN	NaN	0	0	0	0	1.1	2	2	2.49938	89.192	2	1117600	601190	516440	0	0	0	NaN	NaN	0	0	0	0
	594	P61006;H0YMN7;H0YNE9;P51153;Q92930;P61006-2;M0R257;P20337;O95716;P20336;Q96E17	RAB8A;RAB8B;RAB13	Ras-related protein Rab-8A;Ras-related protein Rab-8B;Ras-related protein Rab-8B (Fragment);Ras-related protein Rab-13;Ras-related protein Rab-8B;Isoform 2 of Ras-related protein Rab-8A	23.668	0	26.824	11		1.02326	0.0099859	0.484224	0.314953	5.3	1	0	NaN	NaN	0	0	0	0	15.9	3	2	0.64367	55.755	2	905570	502800	402770	5.3	1	0	NaN	NaN	0	0	0	0	16.4	3	2	1.6267	32.718	2	5568800	3334600	2234200
	675	Q13813-3;Q13813;A0A0D9SF54;A0A0D9SGF6;Q13813-2;A0A0D9SFF6;A0A1B0GTB7;A0A1B0GUH3;A0A0D9SFH4	SPTAN1	Isoform 3 of Spectrin alpha chain, non-erythrocytic 1;Spectrin alpha chain, non-erythrocytic 1;Spectrin alpha chain, non-erythrocytic 1;Spectrin alpha chain, non-erythrocytic 1;Isoform 2 of Spectrin alpha chain, non-erythrocytic 1	282.28	0	323.31	9		1.0133	0.0057378	0.485639	0.313687	10.1	24	24	0.57457	37.34	25	17382000	10082000	7299800	10.8	26	26	0.5568	27.857	26	25349000	16811000	8538700	22.2	46	46	1.68685	22.966	46	74710000	50637000	24073000	16.7	36	36	1.95358	22.678	30	23510000	14735000	8775600
	549	P42704;A0A0C4DG06;B8ZZ38;C9JCA9;H7C3W8;A0A0C4DG51;Q9NP80-3;Q9NP80-2;Q9NP80	LRPPRC	Leucine-rich PPR motif-containing protein, mitochondrial	157.9	0	323.31	9		1.00987	0.00426364	0.487713	0.311836	25.5	35	35	0.64624	26.084	35	51025000	30149000	20876000	20.9	27	27	0.5728	18.285	24	44285000	26951000	17334000	25.1	36	36	1.68415	26.539	42	149490000	91132000	58357000	26.6	37	37	1.66831	32.903	40	63929000	39411000	24518000
	884	Q9Y5L4	TIMM13	Mitochondrial import inner membrane translocase subunit Tim13	10.5	0	17.276	1		1.01383	0.00596566	0.488061	0.311526	14.7	1	1	0.38141	NaN	1	5690900	3340700	2350200	14.7	1	1	0.72929	NaN	1	526500	291040	235470	14.7	1	1	1.39179	NaN	1	3306300	2007100	1299200	14.7	1	1	2.72896	NaN	1	2181800	1685300	496530
	434	P07355;P07355-2;H0YMD0;H0YMU9;H0YN42;H0YKS4;A6NMY6;H0YM50;H0YNP5;H0YN28;H0YL33;H0YMM1;H0YNA0;H0YN52;H0YKZ7;H0YLV6;H0YMT9;H0YKX9;H0YMW4;H0YKV8;H0YKL9;H0YMD9;H0YLE2;H0YNB8;H0YKN4	ANXA2;ANXA2P2	Annexin A2;Isoform 2 of Annexin A2;Annexin (Fragment);Annexin;Annexin (Fragment);Annexin (Fragment);Putative annexin A2-like protein;Annexin (Fragment);Annexin (Fragment);Annexin (Fragment);Annexin (Fragment);Annexin (Fragment)	38.604	0	156.03	25		1.00146	0.000632323	0.499382	0.301567	27.7	9	9	0.40541	53.408	7	8882600	6659000	2223700	31.9	11	11	0.13644	23.881	9	18433000	16376000	2057000	20.4	7	7	4.48712	30.863	8	16457000	13894000	2563600	22.4	7	7	4.05252	40.546	6	5056800	4390200	666600
	390	O95363	FARS2	Phenylalanine--tRNA ligase, mitochondrial	52.356	0.005305	7.718	1		1.00031	0.00013338	0.499826	0.301181	2.4	1	1	0.57007	NaN	1	413840	261990	151850	0	0	0	NaN	NaN	0	0	0	0	2.4	1	1	1.75525	NaN	1	397520	242760	154760	2.4	1	1	NaN	NaN	0	277130	175250	101870
	448	P10515;H0YDD4;E9PEJ4	DLAT	Dihydrolipoyllysine-residue acetyltransferase component of pyruvate dehydrogenase complex, mitochondrial;Acetyltransferase component of pyruvate dehydrogenase complex (Fragment);Acetyltransferase component of pyruvate dehydrogenase complex	68.996	0	172.56	3		0.999012	-0.000429269	0.501593	0.299649	17.3	10	10	0.68257	31.232	10	32080000	18381000	13699000	17.5	11	11	0.66378	11.135	11	41777000	23983000	17794000	16.5	11	11	1.46912	10.951	12	46933000	26132000	20800000	17.8	12	12	1.49642	40.158	10	31041000	17581000	13460000
	502	P25311;C9JEV0	AZGP1	Zinc-alpha-2-glycoprotein;Zinc-alpha-2-glycoprotein	34.258	0	22.374	2		0.997138	-0.00124466	0.501653	0.299597	12.8	3	3	0.59416	NaN	1	2290200	2138200	151960	3.4	1	1	0.4933	NaN	1	2720000	2495000	225010	3.4	1	1	3.38261	NaN	1	1109800	1006500	103310	0	0	0	NaN	NaN	0	0	0	0
	196	E9PGG1;E7EUM4;E7ERR6;E7ERH4;E7ET01;E7ETL8;E7EQU2;E7ESD3;E7EMU4;E7EV09;E7EQL5;Q13409-6;Q13409-3;Q13409-7;Q13409-2;Q13409-5;Q13409	DYNC1I2	Cytoplasmic dynein 1 intermediate chain 2 (Fragment);Cytoplasmic dynein 1 intermediate chain 2 (Fragment);Cytoplasmic dynein 1 intermediate chain 2 (Fragment);Cytoplasmic dynein 1 intermediate chain 2 (Fragment);Cytoplasmic dynein 1 intermediate chain 2 (F	12.328	0	40.562	17		0.98499	-0.00656833	0.509576	0.292791	19.1	1	1	0.59589	NaN	1	174850	106840	68012	0	0	0	NaN	NaN	0	0	0	0	19.1	1	1	1.62816	NaN	1	301970	191780	110190	0	0	0	NaN	NaN	0	0	0	0
	437	P07814;V9GYZ6	EPRS	Bifunctional glutamate/proline--tRNA ligase	170.59	0	38.534	2		0.987154	-0.00561498	0.512548	0.290265	0.9	1	1	0.53456	NaN	1	195680	107080	88601	2	2	2	0.49255	NaN	1	386300	237140	149160	2.1	2	2	1.81251	11.705	2	1025100	805360	219740	2.1	2	2	1.98981	NaN	1	336980	262690	74289
	442	P08559-3;P08559;P08559-2;P08559-4;Q5JPU3;Q5JPU0;Q5JPT9;Q5JPU1;Q5JPU2;P29803	PDHA1	Isoform 3 of Pyruvate dehydrogenase E1 component subunit alpha, somatic form, mitochondrial;Pyruvate dehydrogenase E1 component subunit alpha, somatic form, mitochondrial;Isoform 2 of Pyruvate dehydrogenase E1 component subunit alpha, somatic form, mitocho	40.188	0	45.658	10		0.991288	-0.00379996	0.513253	0.289668	11.1	4	4	0.64377	9.0562	4	3610800	1930600	1680200	19.5	7	7	0.66417	32.122	7	7276800	4193800	3083000	13.6	5	5	1.38529	53.765	5	7707000	4378800	3328100	13.6	5	5	1.63023	78.823	6	4987100	2778500	2208600
	464	P14625;Q96GW1;A0A1W2PRR1;H0YIV0;Q58FF3;F8W026	HSP90B1	Endoplasmin	92.468	0	152.92	6		0.991477	-0.00371728	0.513723	0.289271	18.4	14	13	0.71909	34.488	13	12280000	6576600	5703800	10.2	8	8	0.62482	24.028	8	6946700	4230400	2716300	18.3	15	15	1.55889	31.5	17	24736000	14801000	9935600	15.4	13	12	1.37967	12.78	13	8980500	5315400	3665100
	463	P13861-2;P13861;H7C330;H7C1L0;P31323;H7C4A9	PRKAR2A	Isoform 2 of cAMP-dependent protein kinase type II-alpha regulatory subunit;cAMP-dependent protein kinase type II-alpha regulatory subunit;cAMP-dependent protein kinase type II-alpha regulatory subunit (Fragment)	43.066	0	89.299	6		0.966899	-0.0146188	0.529911	0.275797	2.9	1	1	0.3391	NaN	1	865440	639860	225580	15.7	5	5	0.74699	24.086	5	2548900	1585100	963830	18.3	6	6	1.64344	29.31	6	11757000	6943500	4813000	19.6	6	6	2.09956	23.47	6	4653300	2794500	1858700
	650	Q01082;A0A087WUZ3;Q01082-3;Q01082-2;F8W6C1	SPTBN1	Spectrin beta chain, non-erythrocytic 1;Spectrin beta chain;Isoform 2 of Spectrin beta chain, non-erythrocytic 1;Isoform Short of Spectrin beta chain, non-erythrocytic 1	274.61	0	323.31	5		0.972221	-0.0122351	0.533006	0.273268	9.1	19	18	0.60203	16.181	16	9105500	5698000	3407600	11.2	22	21	0.53314	24.049	20	15624000	10191000	5432100	13	28	25	1.60617	24.405	25	36424000	21012000	15412000	8.9	18	16	1.73304	18.225	16	11529000	7393800	4134700
	481	P17987;F5H282;E7EQR6;F5GYL4;F5GZI8;E7ERF2	TCP1	T-complex protein 1 subunit alpha;T-complex protein 1 subunit alpha;T-complex protein 1 subunit alpha	60.343	0	31.598	6		0.968112	-0.0140744	0.53613	0.27073	4.5	2	2	0.66539	NaN	1	8492000	4445700	4046400	6.5	3	3	0.49433	5.2062	2	1109300	698230	411060	1.8	1	1	1.23368	NaN	1	1299000	691340	607640	2.7	1	1	2.16474	NaN	1	223680	162790	60894
	9	A0A087WVQ6;Q00610-2;Q00610;J3KS13;A0A087WX41;P53675-2;P53675;J3KSQ2;J3KRF5;F5H5N6;K7EJJ5	CLTC	Clathrin heavy chain;Isoform 2 of Clathrin heavy chain 1;Clathrin heavy chain 1	192.06	0	113.24	11		0.952161	-0.0212898	0.537861	0.26933	2.5	4	4	0.5371	10.689	3	736690	494030	242660	0.6	1	1	0.34088	NaN	1	106180	77896	28280	8.8	12	12	1.83197	41.427	11	22126000	16008000	6118500	1.8	3	3	2.45056	57.136	3	1191300	767580	423690
	466	P14868-2;P14868;C9JQM9;C9J7S3;C9JLC1;H7BZ35	DARS	Isoform 2 of Aspartate--tRNA ligase, cytoplasmic;Aspartate--tRNA ligase, cytoplasmic	45.771	0	19.194	6		0.942012	-0.0259436	0.546703	0.262248	0	0	0	NaN	NaN	0	0	0	0	5.7	2	2	0.39248	76.82	2	514760	341470	173290	5	2	2	1.75134	31.897	2	1803400	1037300	766120	2.5	1	1	1.21613	NaN	1	507410	309160	198250
	124	E7ENZ3;B7ZAR1;E9PCA1;P48643-2;P48643	CCT5	T-complex protein 1 subunit epsilon;cDNA, FLJ79275, highly similar to T-complex protein 1 subunit epsilon;T-complex protein 1 subunit epsilon;Isoform 2 of T-complex protein 1 subunit epsilon;T-complex protein 1 subunit epsilon	53.848	0	20.47	5		0.911211	-0.040381	0.557245	0.253954	2.1	1	1	0.17647	NaN	1	504600	247260	257340	2.1	1	1	0.82077	30.15	2	1779400	1056600	722770	3.7	2	2	2.21195	21.736	2	3328900	2390900	938000	2.1	1	1	2.15183	NaN	1	863980	576160	287820
	495	P22830;P22830-2;K7EJX5;K7ELX4	FECH	Ferrochelatase, mitochondrial;Isoform 2 of Ferrochelatase, mitochondrial;Ferrochelatase (Fragment);Ferrochelatase, mitochondrial (Fragment)	47.862	0	16.839	4		0.959079	-0.0181456	0.560361	0.251532	4.5	2	2	1.451	57.87	2	748020	481230	266790	1.7	1	1	0.97181	NaN	1	383450	174570	208880	5	2	2	0.625626	NaN	1	865750	344920	520830	0	0	0	NaN	NaN	0	0	0	0
	285	H7C0X5;Q9H3G5;H7C218	CPVL	Probable serine carboxypeptidase CPVL (Fragment);Probable serine carboxypeptidase CPVL;Probable serine carboxypeptidase CPVL (Fragment)	21.076	0	20.672	3		0.942384	-0.025772	0.599853	0.221955	5.6	1	1	0.65694	NaN	1	3583700	2270700	1313000	17.2	3	3	0.64353	28.848	5	4586600	2884900	1701700	5.6	1	1	1.41569	NaN	1	3391500	2332100	1059400	17.2	3	3	1.3178	29.173	5	5788800	3530500	2258300
	227	E9PP27;Q15293-2;Q15293	RCN1	Reticulocalbin-1 (Fragment);Isoform 2 of Reticulocalbin-1;Reticulocalbin-1	6.7524	0	10.382	3		0.908887	-0.0414901	0.607381	0.216539	0	0	0	NaN	NaN	0	0	0	0	0	0	0	NaN	NaN	0	0	0	0	20.7	1	1	1.19343	NaN	1	1144800	674810	469990	20.7	1	1	0.692185	NaN	1	581240	320670	260580
	555	P47756-2;B1AK87;B1AK88;P47756;B1AK85	CAPZB	Isoform 2 of F-actin-capping protein subunit beta;Capping protein (Actin filament) muscle Z-line, beta, isoform CRA_a;Capping protein (Actin filament) muscle Z-line, beta, isoform CRA_d;F-actin-capping protein subunit beta;F-actin-capping protein subunit b	30.628	0	64.618	5		0.922721	-0.0349296	0.609209	0.215234	17.6	3	3	0.68714	13.7	2	6152200	3413300	2738900	11.8	3	3	0.62003	94.345	4	4532300	2641600	1890600	11.8	3	3	1.99378	48.918	6	19802000	12225000	7576700	12.9	3	3	0.853388	70.657	3	2326100	1105900	1220200
	659	Q07065	CKAP4	Cytoskeleton-associated protein 4	66.022	0	72.204	1		0.881	-0.0550242	0.622438	0.205904	5.3	3	3	0.47761	8.1615	3	948510	621670	326840	7.3	4	4	0.45364	21.32	3	1342900	1005700	337270	12	6	6	1.84481	31.749	5	4271200	2757000	1514200	1.8	1	1	1.50718	NaN	1	231670	125810	105860
	719	Q6P087-2;Q6P087;H7C0K7;C9JM75;H7C454;H7C1H7;Q6P087-3	RPUSD3	Isoform 2 of Mitochondrial mRNA pseudouridine synthase RPUSD3;Mitochondrial mRNA pseudouridine synthase RPUSD3;Mitochondrial mRNA pseudouridine synthase RPUSD3 (Fragment);Mitochondrial mRNA pseudouridine synthase RPUSD3;Mitochondrial mRNA pseudouridine syn	36.944	0	12.873	7		0.86226	-0.0643617	0.65755	0.182071	7.1	2	2	0.65524	9.6178	2	667280	425230	242050	0	0	0	NaN	NaN	0	0	0	0	4.5	1	1	1.13469	NaN	1	86368	30095	56273	0	0	0	NaN	NaN	0	0	0	0
	335	O00330-3;O00330;H0YD97;O00330-2;E9PLU0;E9PRI6	PDHX	Isoform 3 of Pyruvate dehydrogenase protein X component, mitochondrial;Pyruvate dehydrogenase protein X component, mitochondrial;Pyruvate dehydrogenase protein X component, mitochondrial (Fragment);Isoform 2 of Pyruvate dehydrogenase protein X component, m	51.459	0	62.247	6		0.881259	-0.0548962	0.658604	0.181375	4.9	2	2	0.50353	65.713	2	4893900	2564400	2329500	14	6	6	0.58736	17.664	6	5659200	3464600	2194600	7.4	4	4	1.42373	29.598	4	9322900	5392600	3930300	13.6	7	7	1.43238	18.648	7	10100000	6295600	3804900
	762	Q92896;Q92896-3;Q92896-2;H3BM42;H3BQT1;H3BQU9	GLG1	Golgi apparatus protein 1;Isoform 3 of Golgi apparatus protein 1;Isoform 2 of Golgi apparatus protein 1;Golgi apparatus protein 1, isoform CRA_c	134.55	0	28.547	6		0.488645	-0.311006	0.677594	0.16903	0.9	1	1	NaN	NaN	0	95097	95097	0	0.8	1	1	0.15511	NaN	1	605690	507040	98643	1.6	2	2	1.53939	6.1843	2	1434300	880820	553440	0	0	0	NaN	NaN	0	0	0	0
	326	M0R0P9;P31751-2;P31751;M0R275;J3KRI8;A0A1B0GXA2;A8MX96;E7EVP8;M0QZK3;J3QLS6;C9JHS6;M0QZW8;J3QL45;M0R283;C9JIJ1;A0A0A0MRF1;J3QKW1	AKT2	Non-specific serine/threonine protein kinase;Isoform 2 of RAC-beta serine/threonine-protein kinase;RAC-beta serine/threonine-protein kinase;RAC-beta serine/threonine-protein kinase (Fragment);RAC-beta serine/threonine-protein kinase (Fragment);RAC-beta ser	51.571	0	25.826	17		0.863819	-0.0635774	0.692454	0.159609	2.2	1	1	0.52422	NaN	1	436570	277380	159200	4.7	2	2	0.57877	2.27	2	1332300	837140	495150	6.4	3	3	1.27249	46.922	3	3905700	2029600	1876200	6.9	3	3	1.44217	54.531	3	1384800	797110	587680
	319	K7EQG1;Q9NXS2-3;Q9NXS2	QPCTL	Glutaminyl-peptide cyclotransferase-like protein;Isoform 2 of Glutaminyl-peptide cyclotransferase-like protein;Glutaminyl-peptide cyclotransferase-like protein	13.98	0	13.682	3		0.747999	-0.126099	0.6963	0.157204	9.1	1	1	0.41942	NaN	1	557980	395480	162510	9.1	1	1	0.51343	NaN	1	816870	499780	317080	18.2	2	2	1.94345	NaN	1	796230	532330	263910	0	0	0	NaN	NaN	0	0	0	0
	866	Q9Y265-2;Q9Y265;J3QLR1;H7C4I3;H7C4G5;E7ETR0	RUVBL1	Isoform 2 of RuvB-like 1;RuvB-like 1;RuvB-like helicase (Fragment);RuvB-like helicase (Fragment);RuvB-like helicase (Fragment);RuvB-like helicase	42.126	0	11.338	6		0.751506	-0.124068	0.701068	0.15424	0	0	0	NaN	NaN	0	0	0	0	7.5	2	2	0.50859	NaN	1	290930	213670	77260	3.4	1	1	1.11044	NaN	1	638930	317460	321470	4.1	1	1	NaN	NaN	0	110950	110950	0
	260	H0Y449;P67809;C9J5V9	YBX1	Nuclease-sensitive element-binding protein 1 (Fragment);Nuclease-sensitive element-binding protein 1;Nuclease-sensitive element-binding protein 1 (Fragment)	41.905	0	17.468	3		0.763415	-0.117239	0.75882	0.119861	4	1	1	0.51638	NaN	1	72696	47912	24785	4	1	1	0.54178	NaN	1	67019	41189	25830	9.1	2	2	0.579072	NaN	1	1566000	820310	745660	4	1	1	2.09661	NaN	1	158070	108500	49568
	310	K7EJT5;K7EP65;K7EKS7;K7ELC4;K7EMH1;K7ERI7;P35268	RPL22	60S ribosomal protein L22 (Fragment);60S ribosomal protein L22 (Fragment);60S ribosomal protein L22;60S ribosomal protein L22 (Fragment);60S ribosomal protein L22 (Fragment);60S ribosomal protein L22;60S ribosomal protein L22	5.0827	0	8.4073	7		0.735608	-0.133354	0.898257	0.0465996	23.4	1	1	0.8143	NaN	1	6624100	3881600	2742400	23.4	1	1	0.66452	NaN	1	1741200	1011200	730010	0	0	0	NaN	NaN	0	0	0	0	0	0	0	NaN	NaN	0	0	0	0
	392	O95613-2;O95613	PCNT	Isoform 2 of Pericentrin;Pericentrin	355.88	0.0063211	6.695	2		0.200929	-0.696958	0.985453	0.00636418	0.4	1	1	0.21623	NaN	1	1161400	932300	229060	0.4	1	1	0.18671	NaN	1	1380600	1153400	227120	0	0	0	NaN	NaN	0	0	0	0	0	0	0	NaN	NaN	0	0	0	0
	0	A0A024QZ42;O75340-2;O75340;H0Y9X3;A0A087WZ38	PDCD6	HCG1985580, isoform CRA_c;Isoform 2 of Programmed cell death protein 6;Programmed cell death protein 6;Programmed cell death protein 6 (Fragment);Programmed cell death protein 6	14.45	0	11.141	5		0.91485	-0.0386501			0	0	0	NaN	NaN	0	0	0	0	9.1	1	1	0.91485	NaN	1	484920	223120	261800	8.3	1	1	NaN	NaN	0	0	0	0	0	0	0	NaN	NaN	0	0	0	0
	2	B5MCT8;C9JM19;A0A024R4M0;P46781	RPS9	40S ribosomal protein S9;40S ribosomal protein S9;40S ribosomal protein S9;40S ribosomal protein S9	16.628	0	11.283	4		37.0357	1.56862			0	0	0	NaN	NaN	0	0	0	0	0	0	0	NaN	NaN	0	0	0	0	12.2	2	2	37.0357	7.5179	2	34437000	33502000	935110	0	0	0	NaN	NaN	0	0	0	0
	3	A0A075B6R9	IGKV2D-24	Immunoglobulin kappa variable 2D-24 (non-functional) (Fragment)	13.079	0	14.828	1			-1.31384			9.2	2	1	0.048547	NaN	1	14206000	14040000	166470	0	0	0	NaN	NaN	0	0	0	0	5.8	1	0	NaN	NaN	0	0	0	0	13.3	2	1	NaN	NaN	0	11511000	11511000	0
	5	A0A075B780;Q92973-3;O14787-2;Q92973-2;O14787;Q92973	TNPO2;TNPO1	Transportin-2;Isoform 3 of Transportin-1;Isoform 2 of Transportin-2;Isoform 2 of Transportin-1;Transportin-2;Transportin-1	86.54	0.0063452	6.7155	6		3.9839	0.600309			0	0	0	NaN	NaN	0	0	0	0	0	0	0	NaN	NaN	0	0	0	0	1.2	1	1	3.98391	NaN	1	663320	483170	180160	0	0	0	NaN	NaN	0	0	0	0
	6	E7ETK0;A0A2R8Y849;A0A087WUS0;A0A2R8YD14;P62847-2;P62847-3;P62847;P62847-4;A0A2R8Y8A0	RPS24	40S ribosomal protein S24;40S ribosomal protein S24;40S ribosomal protein S24;40S ribosomal protein S24;Isoform 2 of 40S ribosomal protein S24;Isoform 3 of 40S ribosomal protein S24;40S ribosomal protein S24;Isoform 4 of 40S ribosomal protein S24;40S ribos	15.197	0	10.901	9		5.61672	0.749482			0	0	0	NaN	NaN	0	0	0	0	0	0	0	NaN	NaN	0	0	0	0	20.6	2	2	5.61672	131.74	2	4873900	4166800	707160	0	0	0	NaN	NaN	0	0	0	0
	16	A0A087WYF7;Q6UXV4;A0A087WUX8	APOOL	MICOS complex subunit;MICOS complex subunit MIC27;MICOS complex subunit	29.205	0	30.486	3		5.32481	0.726304			0	0	0	NaN	NaN	0	0	0	0	0	0	0	NaN	NaN	0	0	0	0	16.4	3	3	NaN	NaN	0	2780300	2780300	0	16.8	3	3	5.32481	29.762	2	652030	574660	77367
	19	H3BV85;H3BTW0;A0A0B4J295;A0A087WZT3;H3BVE0;Q9H3K6-2;Q9H3K6	BOLA2B;BOLA2	BolA-like protein 2 (Fragment);BOLA2-SMG1P6 readthrough (Fragment);BOLA2-SMG1P6 readthrough;BolA-like protein 2;BOLA2-SMG1P6 readthrough (Fragment);Isoform 2 of BolA-like protein 2;BolA-like protein 2	9.743	0.009627	6.3257	7		0.64647	-0.189452			18.2	1	1	0.64647	17.488	2	8044300	4595500	3448800	0	0	0	NaN	NaN	0	0	0	0	0	0	0	NaN	NaN	0	0	0	0	0	0	0	NaN	NaN	0	0	0	0
	20	A0A0C4DFV9;A0A087X027;Q01105-3;Q01105-4;Q01105-2;Q01105;P0DME0	SET;SETSIP	Protein SET;Protein SETSIP;Isoform 3 of Protein SET;Isoform 4 of Protein SET;Isoform 2 of Protein SET;Protein SET;Protein SETSIP	31.124	0.0062735	6.6173	7						0	0	0	NaN	NaN	0	0	0	0	0	0	0	NaN	NaN	0	0	0	0	4.9	1	1	NaN	NaN	0	500040	500040	0	0	0	0	NaN	NaN	0	0	0	0
	21	A0A087X0X3;P52272-2;P52272;M0R019;M0R2T0;M0QZM1;M0QYL3;M0QY96;M0R2I7;M0R0N3;M0R0Y6;M0QYQ7	HNRNPM	Heterogeneous nuclear ribonucleoprotein M;Isoform 2 of Heterogeneous nuclear ribonucleoprotein M;Heterogeneous nuclear ribonucleoprotein M	77.569	0	55.673	12		2.19116	0.340673			0	0	0	NaN	NaN	0	0	0	0	0	0	0	NaN	NaN	0	0	0	0	19.9	9	9	2.19116	NaN	1	13627000	13525000	102120	0	0	0	NaN	NaN	0	0	0	0
	23	A0A087X1Z2;Q9BUP0-2;Q9BUP0;C9JTV4;Q8WYH2;H0Y4Y4;Q96C19	EFHD1;PP1187;EFHD2	EF-hand domain-containing protein D1;Isoform 2 of EF-hand domain-containing protein D1;EF-hand domain-containing protein D1;EF-hand domain-containing protein D1 (Fragment);EF-hand domain-containing protein D1;EF-hand domain-containing protein D2 (Fragment)	16.177	0	16.331	7						0	0	0	NaN	NaN	0	0	0	0	0	0	0	NaN	NaN	0	0	0	0	19	2	2	NaN	NaN	0	2859200	2859200	0	0	0	0	NaN	NaN	0	0	0	0
	26	H0YJE9;H0YJT1;H0YJC0;A0A087X2I1;P62333	PSMC6	26S proteasome regulatory subunit 10B;26S proteasome regulatory subunit 10B;26S proteasome regulatory subunit 10B (Fragment);26S proteasome regulatory subunit 10B;26S proteasome regulatory subunit 10B	8.2554	0	9.1052	5						0	0	0	NaN	NaN	0	0	0	0	0	0	0	NaN	NaN	0	0	0	0	20	1	1	NaN	NaN	0	0	0	0	0	0	0	NaN	NaN	0	0	0	0
	31	A0A0A0MRG8;Q16611	BAK1	Bcl-2 homologous antagonist/killer;Bcl-2 homologous antagonist/killer	21.359	0.0074349	6.4971	2						0	0	0	NaN	NaN	0	0	0	0	0	0	0	NaN	NaN	0	0	0	0	0	0	0	NaN	NaN	0	0	0	0	5.2	1	1	NaN	NaN	0	0	0	0
	32	A0A0A0MS07;A0A0A0MS08;P01857;A0A286YFJ8;A0A286YES1;P01861;P01860	IGHG1;IGHG4;IGHG3	Immunoglobulin heavy constant gamma 1 (Fragment);Immunoglobulin heavy constant gamma 1 (Fragment);Immunoglobulin heavy constant gamma 1;Immunoglobulin heavy constant gamma 4 (Fragment);Immunoglobulin heavy constant gamma 3 (Fragment);Immunoglobulin heavy c	31.983	0	17.017	7		14.352	1.15691			0	0	0	NaN	NaN	0	0	0	0	6.4	2	1	14.352	NaN	1	15216000	1129700	14086000	7.5	2	1	NaN	NaN	0	402970	402970	0	4.1	1	1	NaN	NaN	0	633080	633080	0
	33	A0A0A0MS14	IGHV1-45	Immunoglobulin heavy variable 1-45	13.508	0	49.508	1						9.4	1	1	NaN	NaN	0	1954700	1954700	0	0	0	0	NaN	NaN	0	0	0	0	0	0	0	NaN	NaN	0	0	0	0	9.4	1	1	NaN	NaN	0	152270	152270	0
	37	A0A140TA45;A0A140TA40;A0A0A0MTG1;A0A140T8Y0;A0A0G2JIA5;A0A140TA36;A0A140TA35;Q5ST30-2;Q5ST30-3;Q5ST30;Q5ST30-4;B7ZL25;B4E0K6;A0A0G2JL52	VARS2	Valine--tRNA ligase, mitochondrial;Valine--tRNA ligase, mitochondrial;Valine--tRNA ligase, mitochondrial;Valine--tRNA ligase, mitochondrial;Valine--tRNA ligase, mitochondrial;VARS2;VARS2;Isoform 2 of Valine--tRNA ligase, mitochondrial;Isoform 3 of Valine--	118.3	0	12.545	14						0	0	0	NaN	NaN	0	0	0	0	0	0	0	NaN	NaN	0	0	0	0	2.2	2	2	NaN	NaN	0	289650	289650	0	0	0	0	NaN	NaN	0	0	0	0
	42	F8VV32;A0A0B4J259;P61626	LYZ	Lysozyme;Lysozyme;Lysozyme C	11.488	0	37.618	3						0	0	0	NaN	NaN	0	0	0	0	11.5	1	1	NaN	NaN	0	516430	516430	0	11.5	1	1	NaN	NaN	0	6688400	6688400	0	0	0	0	NaN	NaN	0	0	0	0
	44	S4R456;K7EM56;A0A0B4J2B4;K7EJ78;S4R417;K7EQJ5;K7ELC2;P62841	RPS15	40S ribosomal protein S15 (Fragment);40S ribosomal protein S15;40S ribosomal protein S15;40S ribosomal protein S15;40S ribosomal protein S15;40S ribosomal protein S15;40S ribosomal protein S15;40S ribosomal protein S15	8.0266	0.0064185	6.9125	8						0	0	0	NaN	NaN	0	0	0	0	0	0	0	NaN	NaN	0	0	0	0	27.9	1	1	NaN	NaN	0	981610	981610	0	0	0	0	NaN	NaN	0	0	0	0
	45	A0A0B4J2F0	PIGBOS1	Protein PIGBOS1	6.3133	0.0053121	7.7749	1						0	0	0	NaN	NaN	0	0	0	0	0	0	0	NaN	NaN	0	0	0	0	0	0	0	NaN	NaN	0	0	0	0	18.5	1	1	NaN	NaN	0	714250	714250	0
	47	A0A0C4DG44;O43464-2;O43464-4;O43464-3;O43464	HTRA2	Serine protease HTRA2, mitochondrial (Fragment);Isoform 2 of Serine protease HTRA2, mitochondrial;Isoform 4 of Serine protease HTRA2, mitochondrial;Isoform 3 of Serine protease HTRA2, mitochondrial;Serine protease HTRA2, mitochondrial	45.112	0	37.694	5		2.95003	0.469826			0	0	0	NaN	NaN	0	0	0	0	0	0	0	NaN	NaN	0	0	0	0	2.8	1	1	2.95003	NaN	1	267230	198310	68920	2.8	1	1	NaN	NaN	0	141950	141950	0
	49	A0A0C4DGH5;Q86VP6-2;Q86VP6	CAND1	Cullin-associated NEDD8-dissociated protein 1 (Fragment);Isoform 2 of Cullin-associated NEDD8-dissociated protein 1;Cullin-associated NEDD8-dissociated protein 1	85.408	0	13.654	3						0	0	0	NaN	NaN	0	0	0	0	0	0	0	NaN	NaN	0	0	0	0	2.7	2	2	NaN	NaN	0	846510	846510	0	0	0	0	NaN	NaN	0	0	0	0
	50	I3L1H9;I3L3X0;A0A0C4DGN4;Q96DA0	ZG16B	Zymogen granule protein 16 homolog B (Fragment);Zymogen granule protein 16 homolog B (Fragment);Zymogen granule protein 16 homolog B;Zymogen granule protein 16 homolog B	7.3695	0	8.8719	4						0	0	0	NaN	NaN	0	0	0	0	13	1	1	NaN	NaN	0	161760	161760	0	0	0	0	NaN	NaN	0	0	0	0	0	0	0	NaN	NaN	0	0	0	0
	54	A0A0C4DH31;P23083	IGHV1-18	Immunoglobulin heavy variable 1-18;Immunoglobulin heavy variable 1-2	12.82	0.007371	6.4205	2		0.68259	-0.16584			9.4	1	1	0.68259	NaN	1	2507500	1785900	721610	0	0	0	NaN	NaN	0	0	0	0	9.4	1	1	NaN	NaN	0	194990	194990	0	0	0	0	NaN	NaN	0	0	0	0
	55	A0A0D9SEJ5;F5GY05;Q96EK7-2;Q96EK7	FAM120B	Constitutive coactivator of peroxisome proliferator-activated receptor gamma;Constitutive coactivator of peroxisome proliferator-activated receptor gamma;Isoform 2 of Constitutive coactivator of peroxisome proliferator-activated receptor gamma;Constitutive	105.19	0	11.504	4		2.64096	0.421762			0	0	0	NaN	NaN	0	0	0	0	0	0	0	NaN	NaN	0	0	0	0	1.3	1	1	2.64096	NaN	1	1526500	1128400	398070	1.3	1	1	NaN	NaN	0	6545500	6545500	0
	57	H7BY36;A0A0D9SFL3;B0QYK0;C9JGE3;Q01844-2;Q01844-6;Q01844-3;Q01844;Q01844-5	EWSR1	RNA-binding protein EWS (Fragment);RNA-binding protein EWS;RNA-binding protein EWS;EWS RNA-binding protein variant 6;Isoform EWS-B of RNA-binding protein EWS;Isoform 6 of RNA-binding protein EWS;Isoform 3 of RNA-binding protein EWS;RNA-binding protein EWS;	32.071	0.005298	7.7179	9		0.674536	-0.170995			0	0	0	NaN	NaN	0	0	0	0	0	0	0	NaN	NaN	0	0	0	0	4.5	1	1	0.674536	NaN	1	804890	418010	386880	0	0	0	NaN	NaN	0	0	0	0
	61	A0A0G2JMZ8;Q16625-5;Q16625-4;Q16625-2;Q16625-3;Q16625	OCLN	Occludin;Isoform 5 of Occludin;Isoform 4 of Occludin;Isoform 2 of Occludin;Isoform 3 of Occludin;Occludin	59.129	0	8.0098	6						1.7	1	1	NaN	NaN	0	0	0	0	0	0	0	NaN	NaN	0	0	0	0	0	0	0	NaN	NaN	0	0	0	0	0	0	0	NaN	NaN	0	0	0	0
	63	Q96QW7;A0A0J9YWL0;Q9Y4K1-2;Q9Y4K1	AIM1	Beta/gamma crystallin domain-containing protein 1 (Fragment);Beta/gamma crystallin domain-containing protein 1;Isoform 2 of Beta/gamma crystallin domain-containing protein 1;Beta/gamma crystallin domain-containing protein 1	35.165	0	8.0177	4						0	0	0	NaN	NaN	0	0	0	0	0	0	0	NaN	NaN	0	0	0	0	4.4	1	1	NaN	NaN	0	783520	783520	0	0	0	0	NaN	NaN	0	0	0	0
	65	A0A2R8Y2X9;A0A2R8Y6Y6;A0A2R8Y4V9;A0A2R8Y790;A0A2R8Y446;A0A0S2Z4J7;A0A2R8YF34;A0A2R8Y430;P48637-2;P48637	GSS	Glutathione synthetase;Glutathione synthetase;Glutathione synthetase;Glutathione synthetase (Fragment);Glutathione synthetase;Glutathione synthetase isoform 2;Glutathione synthetase (Fragment);Glutathione synthetase;Isoform 2 of Glutathione synthetase;Glut	5.3318	0.0096618	6.3409	10						0	0	0	NaN	NaN	0	0	0	0	0	0	0	NaN	NaN	0	0	0	0	18.8	1	1	NaN	NaN	0	882570	882570	0	0	0	0	NaN	NaN	0	0	0	0
	66	A0A0U1RR32;A0A0U1RRH7;Q99878;Q96KK5;Q9BTM1;Q16777;Q6FI13;P20671;P0C0S8;H0YFX9;Q9BTM1-2;Q96QV6;P16104;Q71UI9-5;Q8IUE6	HIST1H2AJ;HIST1H2AH;H2AFJ;HIST2H2AC;HIST2H2AA3;HIST1H2AD;HIST1H2AG;HIST1H2AA;H2AFX	Histone H2A;Histone H2A;Histone H2A type 1-J;Histone H2A type 1-H;Histone H2A.J;Histone H2A type 2-C;Histone H2A type 2-A;Histone H2A type 1-D;Histone H2A type 1;Histone H2A (Fragment);Isoform 2 of Histone H2A.J;Histone H2A type 1-A;Histone H2AX	18.481	0	37.071	15						0	0	0	NaN	NaN	0	0	0	0	5.3	1	0	NaN	NaN	0	0	0	0	27.2	4	1	NaN	NaN	0	45767000	45767000	0	11.2	1	0	NaN	NaN	0	0	0	0
	67	K7EK45;A6NLN1;A0A0U1RRM4;P26599;P26599-2;P26599-3;A0A087WU68;K7EKJ7	PTBP1	Polypyrimidine tract-binding protein 1 (Fragment);Polypyrimidine tract binding protein 1, isoform CRA_b;Polypyrimidine tract-binding protein 1;Polypyrimidine tract-binding protein 1;Isoform 2 of Polypyrimidine tract-binding protein 1;Isoform 3 of Polypyrim	27.114	0	14.41	8						0	0	0	NaN	NaN	0	0	0	0	0	0	0	NaN	NaN	0	0	0	0	16.8	2	2	NaN	NaN	0	1871300	1871300	0	0	0	0	NaN	NaN	0	0	0	0
	70	F8WD96;C9JH19;H7C469;A0A1B0GW44;A0A1B0GVP3;A0A1B0GV23;A0A1B0GVD5;A0A1B0GWE8;A0A1B0GU92;A0A1B0GU03;P07339;F8W787	CTSD	Cathepsin D;Cathepsin D (Fragment);Uncharacterized protein (Fragment);Cathepsin D;Cathepsin D;Cathepsin D;Cathepsin D;Cathepsin D;Uncharacterized protein;Uncharacterized protein;Cathepsin D;Cathepsin D (Fragment)	30	0	21.752	12						0	0	0	NaN	NaN	0	0	0	0	10.5	2	2	NaN	NaN	0	1130600	1130600	0	4	1	1	NaN	NaN	0	106370	106370	0	0	0	0	NaN	NaN	0	0	0	0
	71	F6WST4;A0A1B0GXE7;Q9P0S3;Q53FV1	ORMDL1;ORMDL2	ORM1-like protein 1 (Fragment);ORM1-like protein 1;ORM1-like protein 1;ORM1-like protein 2	12.157	0.0064103	6.9097	4						0	0	0	NaN	NaN	0	0	0	0	0	0	0	NaN	NaN	0	0	0	0	13.9	1	1	NaN	NaN	0	843150	843150	0	0	0	0	NaN	NaN	0	0	0	0
	72	A0A1W2PR68;A0A1W2PQT3;A0A1W2PPH1;A0A1W2PQH3;A0A1W2PQY8;P23368;A0A1W2PPY2;A0A1W2PRS2;A0A1W2PRY9;A0A1W2PQH4;A0A1W2PQ37;A0A1W2PQF8;P23368-2	ME2	Malic enzyme;Malic enzyme;Malic enzyme;Malic enzyme;Malic enzyme;NAD-dependent malic enzyme, mitochondrial;NAD-dependent malic enzyme, mitochondrial (Fragment);NAD-dependent malic enzyme, mitochondrial (Fragment);NAD-dependent malic enzyme, mitochondrial;N	59.897	0	13.641	13						0	0	0	NaN	NaN	0	0	0	0	0	0	0	NaN	NaN	0	0	0	0	0	0	0	NaN	NaN	0	0	0	0	4.7	2	2	NaN	NaN	0	275500	275500	0
	77	A0A286YEY1;P01876;A0A0G2JMB2	IGHA1	Immunoglobulin heavy constant alpha 1 (Fragment);Immunoglobulin heavy constant alpha 1;Immunoglobulin heavy constant alpha 2 (Fragment)	42.848	0	11.83	3						0	0	0	NaN	NaN	0	0	0	0	0	0	0	NaN	NaN	0	0	0	0	0	0	0	NaN	NaN	0	0	0	0	6.5	2	2	NaN	NaN	0	462900	462900	0
	78	A0A286YF22;A0A2C9F2M7;O43175;A0A286YFA2;A0A286YF34;A0A286YER3;A0A286YFC8;A0A286YFB2;A0A286YFM8;A0A286YFL2	PHGDH	D-3-phosphoglycerate dehydrogenase;D-3-phosphoglycerate dehydrogenase;D-3-phosphoglycerate dehydrogenase;D-3-phosphoglycerate dehydrogenase	55.938	0	17.459	10		1.96626	0.293641			0	0	0	NaN	NaN	0	0	0	0	0	0	0	NaN	NaN	0	0	0	0	4.6	2	2	1.96626	90.402	2	525280	379930	145350	2.1	1	1	NaN	NaN	0	0	0	0
	81	A0A2R8Y3N2;E9PNQ5;E9PJR8;A0A2R8Y473;B4DGL8;O75027;O75027-2	ABCB7	ATP-binding cassette sub-family B member 7, mitochondrial (Fragment);ATP-binding cassette sub-family B member 7, mitochondrial (Fragment);ATP-binding cassette sub-family B member 7, mitochondrial (Fragment);ATP-binding cassette sub-family B member 7, mitoc	17.393	0.0062578	6.5912	7		10.4562	1.01937			0	0	0	NaN	NaN	0	0	0	0	0	0	0	NaN	NaN	0	0	0	0	0	0	0	NaN	NaN	0	0	0	0	7.5	1	1	10.4562	NaN	1	263910	247520	16381
	82	A0A2R8Y804;A0A2R8Y543;A0A2R8Y5Z1;B4DGU4;A0A2R8YCH5;A0A2R8Y5A3;P35222;A0A2R8Y5C3;A0A2R8Y750;A0A2R8Y7Z0;A0A2R8Y6G0;A0A2R8YG06;A0A2R8Y815;E7EMJ5	CTNNB1	Catenin beta-1;Catenin beta-1;Catenin beta-1;Catenin beta-1;Catenin beta-1 (Fragment);Catenin beta-1;Catenin beta-1;Catenin beta-1;Catenin beta-1;Catenin beta-1	77.206	0	92.198	14		72.9129	1.8628			0	0	0	NaN	NaN	0	0	0	0	0	0	0	NaN	NaN	0	0	0	0	15.7	9	9	72.9129	NaN	1	21352000	21338000	13937	0	0	0	NaN	NaN	0	0	0	0
	87	A0A2R8YEM3;E7EQV9;E7ENU7;P61313;E7EX53;A0A2R8Y738	RPL15	Ribosomal protein L15 (Fragment);Ribosomal protein L15 (Fragment);Ribosomal protein L15 (Fragment);60S ribosomal protein L15;Ribosomal protein L15 (Fragment);Ribosomal protein L15 (Fragment)	19.968	0	13.036	6						0	0	0	NaN	NaN	0	0	0	0	0	0	0	NaN	NaN	0	0	0	0	15.4	2	2	NaN	NaN	0	2569400	2569400	0	0	0	0	NaN	NaN	0	0	0	0
	89	A2A274;Q99798	ACO2	Aconitate hydratase, mitochondrial;Aconitate hydratase, mitochondrial	87.819	0	51.149	2						0	0	0	NaN	NaN	0	0	0	0	0	0	0	NaN	NaN	0	0	0	0	5.7	3	3	NaN	NaN	0	1431200	1431200	0	10.8	7	7	NaN	NaN	0	1342800	1342800	0
	92	A6NCN2	KRT87P	Putative keratin-87 protein	29.117	0	22.263	1						0	0	0	NaN	NaN	0	0	0	0	0	0	0	NaN	NaN	0	0	0	0	41.6	12	1	NaN	NaN	0	446430	446430	0	0	0	0	NaN	NaN	0	0	0	0
	93	A6NHH0;Q9H7Z7;X6RJ95	PTGES2	Prostaglandin E synthase 2, isoform CRA_c;Prostaglandin E synthase 2;Prostaglandin E synthase 2 (Fragment)	21.337	0	11.912	3						0	0	0	NaN	NaN	0	0	0	0	0	0	0	NaN	NaN	0	0	0	0	0	0	0	NaN	NaN	0	0	0	0	12.4	2	2	NaN	NaN	0	107600	107600	0
	99	H7BY10;K7EJV9;K7ERT8;A8MUS3;P62750;K7EMA7	RPL23A	60S ribosomal protein L23a (Fragment);60S ribosomal protein L23a (Fragment);60S ribosomal protein L23a (Fragment);60S ribosomal protein L23a;60S ribosomal protein L23a;60S ribosomal protein L23a	17.692	0	11.895	6						0	0	0	NaN	NaN	0	0	0	0	0	0	0	NaN	NaN	0	0	0	0	13.9	2	2	NaN	NaN	0	558330	558330	0	0	0	0	NaN	NaN	0	0	0	0
	100	Q49AN9;F5H013;P62308;A8MWD9	SNRPG;SNRPGP15	SNRPG protein;Small nuclear ribonucleoprotein G;Small nuclear ribonucleoprotein G;Putative small nuclear ribonucleoprotein G-like protein 15	7.1013	0	12.643	4		0.57344	-0.241512			0	0	0	NaN	NaN	0	0	0	0	18.8	1	1	0.57344	NaN	1	611690	383260	228430	0	0	0	NaN	NaN	0	0	0	0	0	0	0	NaN	NaN	0	0	0	0
	101	B0QY90;B0QY89;Q9Y262;C9JHP4;C9K0Q7;Q9Y262-2	EIF3L	Eukaryotic translation initiation factor 3 subunit L;Eukaryotic translation initiation factor 3 subunit L;Eukaryotic translation initiation factor 3 subunit L;Eukaryotic translation initiation factor 3 subunit L (Fragment);Eukaryotic translation initiation	55.161	0	11.522	6		0.65728	-0.18225			2.1	1	1	0.65728	NaN	1	466990	167750	299240	0	0	0	NaN	NaN	0	0	0	0	1.9	1	1	NaN	NaN	0	1361600	1361600	0	0	0	0	NaN	NaN	0	0	0	0
	103	B1AJY6;B1AJY5;B1AJY7;O75832-2;O75832	PSMD10	26S proteasome non-ATPase regulatory subunit 10;26S proteasome non-ATPase regulatory subunit 10;26S proteasome non-ATPase regulatory subunit 10;Isoform 2 of 26S proteasome non-ATPase regulatory subunit 10;26S proteasome non-ATPase regulatory subunit 10	11.926	0.0051746	7.2711	5		2.10301	0.32284			0	0	0	NaN	NaN	0	0	0	0	0	0	0	NaN	NaN	0	0	0	0	9.1	1	1	NaN	NaN	0	59744	49607	10137	9.1	1	1	2.10301	69.202	2	154490	90604	63884
	104	B1AKM8;B1AKM6;H0Y7P7;Q9UG56-2;Q9UG56	PISD	Phosphatidylserine decarboxylase proenzyme, mitochondrial (Fragment);Phosphatidylserine decarboxylase proenzyme, mitochondrial;Phosphatidylserine decarboxylase proenzyme, mitochondrial (Fragment);Isoform 2 of Phosphatidylserine decarboxylase proenzyme, mit	26.282	0.0052356	7.5194	5						0	0	0	NaN	NaN	0	0	0	0	0	0	0	NaN	NaN	0	0	0	0	5.7	1	1	NaN	NaN	0	257950	257950	0	0	0	0	NaN	NaN	0	0	0	0
	106	B1AN99;P35030-5;P35030-3;P35030-2;P35030-4;P35030	PRSS3	Trypsin-3 (Fragment);Isoform 5 of Trypsin-3;Isoform 3 of Trypsin-3;Isoform 2 of Trypsin-3;Isoform 4 of Trypsin-3;Trypsin-3	19.288	0	10.691	6						0	0	0	NaN	NaN	0	0	0	0	7.3	1	1	NaN	NaN	0	701480	701480	0	0	0	0	NaN	NaN	0	0	0	0	0	0	0	NaN	NaN	0	0	0	0
	107	Q5T7C4;B2RPK0;P09429	HMGB1;HMGB1P1	High mobility group protein B1;Putative high mobility group protein B1-like 1;High mobility group protein B1	18.311	0	21.467	3						0	0	0	NaN	NaN	0	0	0	0	0	0	0	NaN	NaN	0	0	0	0	8.2	1	1	NaN	NaN	0	1310200	1310200	0	0	0	0	NaN	NaN	0	0	0	0
	108	H3BMM1;H3BRD5;B2RTY4-5;B2RTY4-2;B2RTY4;B2RTY4-4	MYO9A	Unconventional myosin-IXa;Unconventional myosin-IXa;Isoform 5 of Unconventional myosin-IXa;Isoform 2 of Unconventional myosin-IXa;Unconventional myosin-IXa;Isoform 4 of Unconventional myosin-IXa	150.17	0.0013316	7.8832	6		0.50208	-0.299227			0.9	1	1	0.50208	NaN	1	210040	133590	76443	0	0	0	NaN	NaN	0	0	0	0	0	0	0	NaN	NaN	0	0	0	0	0	0	0	NaN	NaN	0	0	0	0
	116	B4DY09;Q12905;X6R6Z1	ILF2	cDNA FLJ51660, highly similar to Interleukin enhancer-binding factor 2;Interleukin enhancer-binding factor 2;Interleukin enhancer-binding factor 2 (Fragment)	38.91	0	12.032	3						0	0	0	NaN	NaN	0	0	0	0	0	0	0	NaN	NaN	0	0	0	0	6.8	2	2	NaN	NaN	0	2371700	2371700	0	0	0	0	NaN	NaN	0	0	0	0
	117	B5MC22;Q9UDX5;F8WEN7;H7C417;Q9UDX5-2	MTFP1	Mitochondrial fission process protein 1;Mitochondrial fission process protein 1;Mitochondrial fission process protein 1;Uncharacterized protein (Fragment);Isoform 2 of Mitochondrial fission process protein 1	15.556	0	17.603	5		40.2593	1.60487			0	0	0	NaN	NaN	0	0	0	0	16.8	2	2	NaN	NaN	0	1067900	0	1067900	0	0	0	NaN	NaN	0	0	0	0	16.8	2	2	40.2593	NaN	1	2146600	2127900	18627
	119	Q99613-2;Q99613;B5ME19	EIF3C;EIF3CL	Isoform 2 of Eukaryotic translation initiation factor 3 subunit C;Eukaryotic translation initiation factor 3 subunit C;Eukaryotic translation initiation factor 3 subunit C-like protein	104.1	0	13.993	3						0	0	0	NaN	NaN	0	0	0	0	0	0	0	NaN	NaN	0	0	0	0	2.2	2	2	NaN	NaN	0	2648500	2648500	0	0	0	0	NaN	NaN	0	0	0	0
	121	B7Z645;O60506-5;O60506-4;O60506-3;O60506-2;O60506;B4DT28;O43390-4;O43390-3;O43390;O43390-2	SYNCRIP;HNRNPR	Synaptotagmin binding, cytoplasmic RNA interacting protein, isoform CRA_b;Isoform 5 of Heterogeneous nuclear ribonucleoprotein Q;Isoform 4 of Heterogeneous nuclear ribonucleoprotein Q;Isoform 3 of Heterogeneous nuclear ribonucleoprotein Q;Isoform 2 of Hete	52.046	0	11.571	11						0	0	0	NaN	NaN	0	0	0	0	0	0	0	NaN	NaN	0	0	0	0	4.5	2	2	NaN	NaN	0	4747100	4747100	0	0	0	0	NaN	NaN	0	0	0	0
	123	B7Z9I1;Q5T4U5;P11310;P11310-2	ACADM	Medium-chain-specific acyl-CoA dehydrogenase, mitochondrial;Acyl-Coenzyme A dehydrogenase, C-4 to C-12 straight chain, isoform CRA_a;Medium-chain specific acyl-CoA dehydrogenase, mitochondrial;Isoform 2 of Medium-chain specific acyl-CoA dehydrogenase, mito	42.426	0	30.112	4						0	0	0	NaN	NaN	0	0	0	0	0	0	0	NaN	NaN	0	0	0	0	2.9	1	1	NaN	NaN	0	203700	203700	0	6.5	2	2	NaN	NaN	0	259560	259560	0
	127	B8ZZZ0;Q6NVY1-2;Q6NVY1	HIBCH	3-hydroxyisobutyryl-CoA hydrolase, mitochondrial (Fragment);Isoform 2 of 3-hydroxyisobutyryl-CoA hydrolase, mitochondrial;3-hydroxyisobutyryl-CoA hydrolase, mitochondrial	30.053	0	8.2627	3						0	0	0	NaN	NaN	0	0	0	0	0	0	0	NaN	NaN	0	0	0	0	4	1	1	NaN	NaN	0	0	0	0	0	0	0	NaN	NaN	0	0	0	0
	129	C9J0D1;Q71UI9-2;Q71UI9;P0C0S5;C9J386;Q71UI9-3;Q71UI9-4	H2AFV;H2AFZ	Histone H2A;Isoform 2 of Histone H2A.V;Histone H2A.V;Histone H2A.Z;Histone H2A;Isoform 3 of Histone H2A.V;Isoform 4 of Histone H2A.V	13.163	0.0073892	6.4261	7						0	0	0	NaN	NaN	0	0	0	0	7.4	1	0	NaN	NaN	0	0	0	0	21.3	3	1	NaN	NaN	0	23744000	23744000	0	0	0	0	NaN	NaN	0	0	0	0
	131	C9J2Y4;E7EQY1;Q96C01	FAM136A	Protein FAM136A;Protein FAM136A;Protein FAM136A	11.881	0.009697	6.3508	3		0.61313	-0.212447			0	0	0	NaN	NaN	0	0	0	0	9.5	1	1	0.61313	NaN	1	476070	290130	185930	0	0	0	NaN	NaN	0	0	0	0	0	0	0	NaN	NaN	0	0	0	0
	132	C9J6P4;Q7Z2W4-3;Q7Z2W4-2;Q7Z2W4	ZC3HAV1	Zinc finger CCCH-type antiviral protein 1;Isoform 3 of Zinc finger CCCH-type antiviral protein 1;Isoform 2 of Zinc finger CCCH-type antiviral protein 1;Zinc finger CCCH-type antiviral protein 1	114.08	0	49.536	4						0	0	0	NaN	NaN	0	0	0	0	0	0	0	NaN	NaN	0	0	0	0	1.5	1	1	NaN	NaN	0	126510	126510	0	1.5	1	1	NaN	NaN	0	0	0	0
	133	C9JBI3;P78330;A0A1D5RMN5;C9JEJ7;F8WD74	PSPH	Phosphoserine phosphatase (Fragment);Phosphoserine phosphatase;Phosphoserine phosphatase (Fragment);Phosphoserine phosphatase (Fragment);Phosphoserine phosphatase	20.745	0	13.271	5		15.3917	1.18729			0	0	0	NaN	NaN	0	0	0	0	0	0	0	NaN	NaN	0	0	0	0	10.2	2	2	15.3917	NaN	1	7295300	7176900	118410	0	0	0	NaN	NaN	0	0	0	0
	142	F8WF65;F2Z2G2;C9JZW3;P24534	EEF1B2	Elongation factor 1-beta;Elongation factor 1-beta;Elongation factor 1-beta (Fragment);Elongation factor 1-beta	3.1045	0	37.957	4		4.50025	0.653236			0	0	0	NaN	NaN	0	0	0	0	0	0	0	NaN	NaN	0	0	0	0	51.7	1	1	4.50025	NaN	1	3766600	3013300	753260	0	0	0	NaN	NaN	0	0	0	0
	177	D6R9P3;D6RD18;D6RBZ0;Q99729-3;Q99729-2;Q99729-4;Q99729	HNRNPAB	Heterogeneous nuclear ribonucleoprotein A/B;Heterogeneous nuclear ribonucleoprotein A/B;Heterogeneous nuclear ribonucleoprotein A/B;Isoform 3 of Heterogeneous nuclear ribonucleoprotein A/B;Isoform 2 of Heterogeneous nuclear ribonucleoprotein A/B;Isoform 4	30.302	0	18.31	7						0	0	0	NaN	NaN	0	0	0	0	0	0	0	NaN	NaN	0	0	0	0	10.7	3	3	NaN	NaN	0	4209600	4209600	0	0	0	0	NaN	NaN	0	0	0	0
	178	D6RF44;H0YA96;D6RAF8;H0Y8G5;Q14103-4;Q14103-3;Q14103-2;Q14103;D6RBQ9;A0A087WUK2;O14979-3;O14979-2;O14979	HNRNPD;HNRNPDL	Heterogeneous nuclear ribonucleoprotein D0 (Fragment);Heterogeneous nuclear ribonucleoprotein D0 (Fragment);Heterogeneous nuclear ribonucleoprotein D0 (Fragment);Heterogeneous nuclear ribonucleoprotein D0 (Fragment);Isoform 4 of Heterogeneous nuclear ribon	12.553	0	18.126	13						0	0	0	NaN	NaN	0	0	0	0	0	0	0	NaN	NaN	0	0	0	0	19.8	2	2	NaN	NaN	0	4856600	4856600	0	0	0	0	NaN	NaN	0	0	0	0
	179	D6RBT3;O75380	NDUFS6	NADH dehydrogenase [ubiquinone] iron-sulfur protein 6, mitochondrial;NADH dehydrogenase [ubiquinone] iron-sulfur protein 6, mitochondrial	18.751	0	20.054	2						0	0	0	NaN	NaN	0	0	0	0	0	0	0	NaN	NaN	0	0	0	0	8.7	1	1	NaN	NaN	0	0	0	0	21.5	2	2	NaN	NaN	0	422810	422810	0
	181	D6RGI3;D6RER5;Q9NVA2;Q9NVA2-2;H0Y9G8;D6RDP1;D6R9Y6;H0Y961;D6RDU5	2019-09-11	Septin 11, isoform CRA_b;Septin-11;Septin-11;Isoform 2 of Septin-11;Septin-11 (Fragment);Septin-11 (Fragment);Septin-11 (Fragment);Septin-11 (Fragment);Septin-11 (Fragment)	49.005	0	12.012	9						0	0	0	NaN	NaN	0	0	0	0	0	0	0	NaN	NaN	0	0	0	0	4.9	2	2	NaN	NaN	0	978720	978720	0	0	0	0	NaN	NaN	0	0	0	0
	190	E5RGZ4;P13929-3;P13929-2;P13929	ENO3	Beta-enolase (Fragment);Isoform 3 of Beta-enolase;Isoform 2 of Beta-enolase;Beta-enolase	30.402	0.0096735	6.3451	4						0	0	0	NaN	NaN	0	0	0	0	0	0	0	NaN	NaN	0	0	0	0	11.3	2	1	NaN	NaN	0	5724500	5724500	0	0	0	0	NaN	NaN	0	0	0	0
	193	E5RI98;P06748-3;P06748-2;P06748	NPM1	Nucleophosmin (Fragment);Isoform 3 of Nucleophosmin;Isoform 2 of Nucleophosmin;Nucleophosmin	11.865	0	69.816	4						18.9	1	1	NaN	NaN	0	34998	34998	0	0	0	0	NaN	NaN	0	0	0	0	18.9	1	1	NaN	NaN	0	532190	532190	0	0	0	0	NaN	NaN	0	0	0	0
	198	H0Y9H2;E7EV99;E7ENY0;P35611-2;P35611-6;P35611;P35611-3;P35611-4;H0YG19;A0A0A0MSR2;P35611-5;P35612-2;P35612-8;P35612-9;P35612-4;P35612-3;P35612	ADD1	Alpha-adducin (Fragment);Alpha-adducin;Alpha-adducin;Isoform 2 of Alpha-adducin;Isoform 6 of Alpha-adducin;Alpha-adducin;Isoform 3 of Alpha-adducin;Isoform 4 of Alpha-adducin	48.407	0	20.667	17		1.73319	0.238847			0	0	0	NaN	NaN	0	0	0	0	0	0	0	NaN	NaN	0	0	0	0	4.5	2	2	1.73319	14.361	2	1337100	764330	572770	2.3	1	1	NaN	NaN	0	0	0	0
	199	E7EPB3;P50914	RPL14	60S ribosomal protein L14;60S ribosomal protein L14	14.558	0	10.402	2		14.7226	1.16798			0	0	0	NaN	NaN	0	0	0	0	0	0	0	NaN	NaN	0	0	0	0	9.7	1	1	14.7226	NaN	1	3813900	3605400	208510	0	0	0	NaN	NaN	0	0	0	0
	201	E7EQ72;Q15363;F5GX39	TMED2	Transmembrane emp24 domain-containing protein 2 (Fragment);Transmembrane emp24 domain-containing protein 2;Transmembrane emp24 domain-containing protein 2	18.488	0	12.069	3						0	0	0	NaN	NaN	0	0	0	0	0	0	0	NaN	NaN	0	0	0	0	12.7	2	2	NaN	NaN	0	1331700	1331700	0	0	0	0	NaN	NaN	0	0	0	0
	206	E9PAM4;Q9BTU6	PI4K2A	Uncharacterized protein;Phosphatidylinositol 4-kinase type 2-alpha	51.218	0	12.886	2						0	0	0	NaN	NaN	0	0	0	0	0	0	0	NaN	NaN	0	0	0	0	4.2	2	2	NaN	NaN	0	3044400	3044400	0	0	0	0	NaN	NaN	0	0	0	0
	207	F8W1N5;F8VZJ2;F8VNW4;F8W0W4;H0YHX9;Q13765;E9PAV3-2;E9PAV3	NACA	Nascent polypeptide-associated complex subunit alpha (Fragment);Nascent polypeptide-associated complex subunit alpha;Nascent polypeptide-associated complex subunit alpha (Fragment);Nascent polypeptide-associated complex subunit alpha (Fragment);Nascent pol	7.813	0	20.153	8		3.99393	0.6014			0	0	0	NaN	NaN	0	0	0	0	0	0	0	NaN	NaN	0	0	0	0	40.8	2	2	3.99393	52.963	2	9357400	8603100	754290	0	0	0	NaN	NaN	0	0	0	0
	208	E9PBF6;P20700;A0A0D9SFE5	LMNB1	Lamin-B1;Lamin-B1;Lamin B1, isoform CRA_a	44.643	0	32.758	3		9.57946	0.981341			0	0	0	NaN	NaN	0	0	0	0	0	0	0	NaN	NaN	0	0	0	0	8.8	3	3	9.57946	41.857	2	5073200	4818100	255070	0	0	0	NaN	NaN	0	0	0	0
	210	E9PCY7;G8JLB6;P31943;H0YB39;P55795;E5RGH4;E5RGV0;D6RIU0;H0YBG7;H0YBD7;D6RBM0;P52597;E7EQJ0;D6RAM1;H0YAQ2;D6R9T0;D6RFM3;D6RIT2;E7EN40;D6RDU3;D6RJ04;D6RIH9	HNRNPH1;HNRNPH2;HNRNPF	Heterogeneous nuclear ribonucleoprotein H;Heterogeneous nuclear ribonucleoprotein H;Heterogeneous nuclear ribonucleoprotein H;Heterogeneous nuclear ribonucleoprotein H (Fragment);Heterogeneous nuclear ribonucleoprotein H2;Heterogeneous nuclear ribonucleopr	47.087	0	43.149	22		7.83515	0.894047			0	0	0	NaN	NaN	0	0	0	0	0	0	0	NaN	NaN	0	0	0	0	14	4	4	7.83515	10.313	2	14628000	13503000	1124900	0	0	0	NaN	NaN	0	0	0	0
	213	E9PDW2;P55809	OXCT1	Succinyl-CoA:3-ketoacid coenzyme A transferase 1, mitochondrial;Succinyl-CoA:3-ketoacid coenzyme A transferase 1, mitochondrial	36.69	0.0063857	6.8969	2						0	0	0	NaN	NaN	0	0	0	0	2.1	1	1	NaN	NaN	0	0	0	0	0	0	0	NaN	NaN	0	0	0	0	0	0	0	NaN	NaN	0	0	0	0
	215	E9PKY5;E9PEQ6;Q9UNP9-2;Q9UNP9;Q9UNP9-3	PPIE	Peptidyl-prolyl cis-trans isomerase (Fragment);Peptidyl-prolyl cis-trans isomerase;Isoform B of Peptidyl-prolyl cis-trans isomerase E;Peptidyl-prolyl cis-trans isomerase E;Isoform 3 of Peptidyl-prolyl cis-trans isomerase E	23.833	0	8.8828	5						0	0	0	NaN	NaN	0	0	0	0	0	0	0	NaN	NaN	0	0	0	0	4.2	1	1	NaN	NaN	0	29614000	29614000	0	0	0	0	NaN	NaN	0	0	0	0
	217	E9PMV8;Q6R5J7;E9PHY5;O43491	EPB41L2	Band 4.1-like protein 2 (Fragment);4.1G isoform;Band 4.1-like protein 2;Band 4.1-like protein 2	30.052	0.0051813	7.2712	4		0.84007	-0.0756845			0	0	0	NaN	NaN	0	0	0	0	4.9	1	1	0.84007	NaN	1	89135	57921	31213	0	0	0	NaN	NaN	0	0	0	0	0	0	0	NaN	NaN	0	0	0	0
	219	E9PJH7;Q9H936;K4DIB8;K4DIA8;A0A0D9SEI9;A0A0D9SFE1;A0A0D9SFA8;K4DIB0;K4DIA2;A0A0D9SG84;E9PI74;E9PQ36;K4DIB6;K4DIB3;E9PS95;Q9H1K4	SLC25A22	Mitochondrial glutamate carrier 1 (Fragment);Mitochondrial glutamate carrier 1;Mitochondrial glutamate carrier 1 (Fragment);Mitochondrial glutamate carrier 1 (Fragment);Mitochondrial glutamate carrier 1 (Fragment);Mitochondrial glutamate carrier 1 (Fragmen	33.281	0	21.89	16		20.5897	1.31365			0	0	0	NaN	NaN	0	0	0	0	0	0	0	NaN	NaN	0	0	0	0	2.6	1	1	NaN	NaN	0	0	0	0	11.5	3	3	20.5897	NaN	1	1189200	1170600	18621
	221	E9PP36;E9PKZ0;E9PKU4;P62917	RPL8	60S ribosomal protein L8;60S ribosomal protein L8 (Fragment);60S ribosomal protein L8 (Fragment);60S ribosomal protein L8	16.18	0	9.9423	4		25.5552	1.40748			0	0	0	NaN	NaN	0	0	0	0	0	0	0	NaN	NaN	0	0	0	0	7.4	1	1	25.5552	NaN	1	8892400	8559100	333300	0	0	0	NaN	NaN	0	0	0	0
	229	H0YEN5;E9PQD7;P15880;H3BNG3;H0YE27;E9PPT0;E9PMM9	RPS2	40S ribosomal protein S2 (Fragment);40S ribosomal protein S2;40S ribosomal protein S2;40S ribosomal protein S2 (Fragment);40S ribosomal protein S2 (Fragment);40S ribosomal protein S2;40S ribosomal protein S2 (Fragment)	21.154	0	21.02	7		8.41751	0.925184			0	0	0	NaN	NaN	0	0	0	0	0	0	0	NaN	NaN	0	0	0	0	12.8	2	2	8.41751	NaN	1	5641900	5330100	311810	0	0	0	NaN	NaN	0	0	0	0
	230	E9PQM0;Q8WUK0-2;Q8WUK0-3;Q8WUK0	PTPMT1	Phosphatidylglycerophosphatase and protein-tyrosine phosphatase 1;Isoform 2 of Phosphatidylglycerophosphatase and protein-tyrosine phosphatase 1;Isoform 3 of Phosphatidylglycerophosphatase and protein-tyrosine phosphatase 1;Phosphatidylglycerophosphatase a	18.215	0	10.318	4						0	0	0	NaN	NaN	0	0	0	0	0	0	0	NaN	NaN	0	0	0	0	7.7	1	1	NaN	NaN	0	149790	149790	0	0	0	0	NaN	NaN	0	0	0	0
	231	F2Z3K5;Q5JYR4;Q5JYR7;P04844-2;P04844	RPN2	Dolichyl-diphosphooligosaccharide--protein glycosyltransferase subunit 2 (Fragment);Dolichyl-diphosphooligosaccharide--protein glycosyltransferase subunit 2 (Fragment);Dolichyl-diphosphooligosaccharide--protein glycosyltransferase subunit 2 (Fragment);Isof	17.808	0	11.813	5						0	0	0	NaN	NaN	0	0	0	0	0	0	0	NaN	NaN	0	0	0	0	7.4	1	1	NaN	NaN	0	312980	312980	0	0	0	0	NaN	NaN	0	0	0	0
	241	F8VRR3;F8VQZ7;P50579-3;P50579-2;P50579	METAP2	Methionine aminopeptidase 2;Methionine aminopeptidase 2;Isoform 3 of Methionine aminopeptidase 2;Isoform 2 of Methionine aminopeptidase 2;Methionine aminopeptidase 2	48.876	0.0062893	6.6642	5						0	0	0	NaN	NaN	0	0	0	0	0	0	0	NaN	NaN	0	0	0	0	3.8	1	1	NaN	NaN	0	1118200	1118200	0	0	0	0	NaN	NaN	0	0	0	0
	242	F8VR69;F8VZ45;U3KQR5;Q02878	RPL6	60S ribosomal protein L6 (Fragment);60S ribosomal protein L6 (Fragment);60S ribosomal protein L6 (Fragment);60S ribosomal protein L6	7.1906	0	20.689	4						0	0	0	NaN	NaN	0	0	0	0	0	0	0	NaN	NaN	0	0	0	0	23.8	1	1	NaN	NaN	0	1783600	1783600	0	0	0	0	NaN	NaN	0	0	0	0
	247	F8VZB1;Q9BSJ8;Q9BSJ8-2	ESYT1	Extended synaptotagmin-1 (Fragment);Extended synaptotagmin-1;Isoform 2 of Extended synaptotagmin-1	10.103	0	9.1791	3		2.3727	0.375244			0	0	0	NaN	NaN	0	0	0	0	0	0	0	NaN	NaN	0	0	0	0	12.5	1	1	2.3727	NaN	1	277800	210290	67505	0	0	0	NaN	NaN	0	0	0	0
	250	F8W6I7;P09651-3;P09651-2;P09651;F8VZ49;A0A2R8Y4L2;Q32P51;F8VYN5;F8VTQ5;H0YH80;F8W646	HNRNPA1;HNRNPA1L2	Heterogeneous nuclear ribonucleoprotein A1;Isoform 2 of Heterogeneous nuclear ribonucleoprotein A1;Isoform A1-A of Heterogeneous nuclear ribonucleoprotein A1;Heterogeneous nuclear ribonucleoprotein A1;Heterogeneous nuclear ribonucleoprotein A1 (Fragment);H	33.155	0	26.616	11		1.03083	0.013188			0	0	0	NaN	NaN	0	0	0	0	0	0	0	NaN	NaN	0	0	0	0	18.6	4	4	1.03083	77.746	2	10107000	8021800	2084800	0	0	0	NaN	NaN	0	0	0	0
	252	K7ENK9;K7EKX0;J3QRU4;F8WCA0;L7N2F9;Q15836;P63027	VAMP2;VAMP3	Vesicle-associated membrane protein 2;Vesicle-associated membrane protein 3;Vesicle-associated membrane protein 2;Vesicle-associated membrane protein 2;Uncharacterized protein (Fragment);Vesicle-associated membrane protein 3;Vesicle-associated membrane pro	7.7752	0.0063371	6.7112	7						0	0	0	NaN	NaN	0	0	0	0	0	0	0	NaN	NaN	0	0	0	0	25	1	1	NaN	NaN	0	1411600	1411600	0	0	0	0	NaN	NaN	0	0	0	0
	253	F8WE04;P04792	HSPB1	Heat shock protein beta-1;Heat shock protein beta-1	20.406	0	15.845	2		58.6682	1.7684			0	0	0	NaN	NaN	0	0	0	0	0	0	0	NaN	NaN	0	0	0	0	9.1	2	2	58.6682	NaN	1	37479000	37398000	80177	0	0	0	NaN	NaN	0	0	0	0
	256	G3XAM7;P35221;P35221-2;P35221-3	CTNNA1	Catenin (Cadherin-associated protein), alpha 1, 102kDa, isoform CRA_a;Catenin alpha-1;Isoform 2 of Catenin alpha-1;Isoform 3 of Catenin alpha-1	92.721	0	12.427	4						0	0	0	NaN	NaN	0	0	0	0	0	0	0	NaN	NaN	0	0	0	0	3.3	2	2	NaN	NaN	0	1891100	1891100	0	0	0	0	NaN	NaN	0	0	0	0
	259	Q2L6G8;G8JLG2;Q15517	CDSN	CDSN;CDSN;Corneodesmosin	51.539	0	12.615	3						5.1	2	2	NaN	NaN	0	2015100	2015100	0	3.4	1	1	NaN	NaN	0	462740	462740	0	0	0	0	NaN	NaN	0	0	0	0	3.4	1	1	NaN	NaN	0	151760	151760	0
	261	H0Y4R1;P12268	IMPDH2	Inosine-5-monophosphate dehydrogenase 2 (Fragment);Inosine-5-monophosphate dehydrogenase 2	50.957	0	8.0329	2		1.2633	0.101506			0	0	0	NaN	NaN	0	0	0	0	2.6	1	1	1.2633	NaN	1	310830	174660	136170	0	0	0	NaN	NaN	0	0	0	0	0	0	0	NaN	NaN	0	0	0	0
	262	H0Y645;H0Y2N6;J3QQI9;B0QY36;B0QY35;B0QY34;H7BYT1;P48730-2;P48730;P49674	CSNK1E;CSNK1D	Casein kinase I isoform epsilon (Fragment);Casein kinase I isoform delta (Fragment);Casein kinase I isoform delta (Fragment);Casein kinase I isoform epsilon (Fragment);Casein kinase I isoform epsilon;Casein kinase I isoform epsilon;Casein kinase I isoform	31.182	0	29.657	10		5.36078	0.729228			0	0	0	NaN	NaN	0	0	0	0	0	0	0	NaN	NaN	0	0	0	0	18.1	4	4	5.36078	NaN	1	3756300	3685700	70579	0	0	0	NaN	NaN	0	0	0	0
	263	H0Y653;H0YDU4;O00567	NOP56	Nucleolar protein 56 (Fragment);Nucleolar protein 56 (Fragment);Nucleolar protein 56	24.144	0	30.103	3						0	0	0	NaN	NaN	0	0	0	0	0	0	0	NaN	NaN	0	0	0	0	8.7	1	1	NaN	NaN	0	299310	299310	0	0	0	0	NaN	NaN	0	0	0	0
	265	H0Y7R8;Q5TIG5;A8MQ02;J3KN01;P55196-2;P55196-6;P55196-3;P55196-1;P55196;P55196-5	MLLT4	Afadin (Fragment);Afadin;Afadin;Afadin;Isoform 1 of Afadin;Isoform 6 of Afadin;Isoform 3 of Afadin;Isoform 2 of Afadin;Afadin;Isoform 5 of Afadin	43.212	0	10.91	10						0	0	0	NaN	NaN	0	0	0	0	0	0	0	NaN	NaN	0	0	0	0	5.1	2	2	NaN	NaN	0	594720	594720	0	0	0	0	NaN	NaN	0	0	0	0
	268	H0YDG7;P30154-5;P30154;P30154-3;P30154-2;P30154-4	PPP2R1B	Serine/threonine-protein phosphatase 2A 65 kDa regulatory subunit A beta isoform (Fragment);Isoform 5 of Serine/threonine-protein phosphatase 2A 65 kDa regulatory subunit A beta isoform;Serine/threonine-protein phosphatase 2A 65 kDa regulatory subunit A be	24.644	0	12.354	6		8.77578	0.943286			0	0	0	NaN	NaN	0	0	0	0	0	0	0	NaN	NaN	0	0	0	0	9.4	2	2	8.77578	NaN	1	1675800	1616700	59114	0	0	0	NaN	NaN	0	0	0	0
	270	H0YGW7;Q8NE71-2;Q8NE71	ABCF1	ATP-binding cassette sub-family F member 1 (Fragment);Isoform 2 of ATP-binding cassette sub-family F member 1;ATP-binding cassette sub-family F member 1	67.55	0	13.798	3						0	0	0	NaN	NaN	0	0	0	0	0	0	0	NaN	NaN	0	0	0	0	3.5	2	2	NaN	NaN	0	1694700	1694700	0	0	0	0	NaN	NaN	0	0	0	0
	272	H0YJG0;P12277	CKB	Creatine kinase B-type (Fragment);Creatine kinase B-type	20.147	0	14.83	2						0	0	0	NaN	NaN	0	0	0	0	0	0	0	NaN	NaN	0	0	0	0	21.2	2	2	NaN	NaN	0	1002500	1002500	0	0	0	0	NaN	NaN	0	0	0	0
	280	H3BQ94;Q9UFM8;Q9Y639-3;Q9Y639-1;Q9Y639-4;Q9Y639-5;Q9Y639	NPTN;DKFZp566H1924	Neuroplastin (Fragment);Neuroplastin (Fragment);Isoform 3 of Neuroplastin;Isoform 1 of Neuroplastin;Isoform 4 of Neuroplastin;Isoform 5 of Neuroplastin;Neuroplastin	17.244	0.0074166	6.4481	7						0	0	0	NaN	NaN	0	0	0	0	0	0	0	NaN	NaN	0	0	0	0	6.6	1	1	NaN	NaN	0	1860600	1860600	0	0	0	0	NaN	NaN	0	0	0	0
	282	H7BXY3;Q7L2E3-3;Q7L2E3;Q7L2E3-2	DHX30	Putative ATP-dependent RNA helicase DHX30;Isoform 3 of ATP-dependent RNA helicase DHX30;ATP-dependent RNA helicase DHX30;Isoform 2 of ATP-dependent RNA helicase DHX30	130.55	0	17.598	4		2.69789	0.431024			0	0	0	NaN	NaN	0	0	0	0	0	0	0	NaN	NaN	0	0	0	0	1.7	2	2	2.69789	43.578	2	416960	292120	124840	1	1	1	NaN	NaN	0	115790	115790	0
	283	H7BXZ6;Q8IXI2-4;Q8IXI2;Q8IXI2-5;Q8IXI2-2;Q8IXI2-7;Q8IXI2-3;K7EIQ7;Q8IXI2-6	RHOT1	Mitochondrial Rho GTPase;Isoform 4 of Mitochondrial Rho GTPase 1;Mitochondrial Rho GTPase 1;Isoform 5 of Mitochondrial Rho GTPase 1;Isoform 2 of Mitochondrial Rho GTPase 1;Isoform 7 of Mitochondrial Rho GTPase 1;Isoform 3 of Mitochondrial Rho GTPase 1;Mito	68.449	0	13.006	9		5.61545	0.749385			0	0	0	NaN	NaN	0	0	0	0	0	0	0	NaN	NaN	0	0	0	0	3.2	2	2	5.61545	16.106	2	722090	593680	128410	1.7	1	1	NaN	NaN	0	48655	48655	0
	284	H7BZ29;Q9HD23-2;Q9HD23;Q9HD23-4;A0A0A0MQX2;Q9HD23-3	MRS2	Magnesium transporter MRS2 homolog, mitochondrial (Fragment);Isoform 2 of Magnesium transporter MRS2 homolog, mitochondrial;Magnesium transporter MRS2 homolog, mitochondrial;Isoform 4 of Magnesium transporter MRS2 homolog, mitochondrial;Magnesium transport	20.568	0	14.15	6						0	0	0	NaN	NaN	0	0	0	0	0	0	0	NaN	NaN	0	0	0	0	11	1	1	NaN	NaN	0	133660	133660	0	15.9	2	2	NaN	NaN	0	203830	203830	0
	286	H7C1G6;Q7Z3C6-2;Q7Z3C6	ATG9A	Autophagy-related protein 9 (Fragment);Isoform 2 of Autophagy-related protein 9A;Autophagy-related protein 9A	26.759	0.0074442	6.5004	3						0	0	0	NaN	NaN	0	0	0	0	0	0	0	NaN	NaN	0	0	0	0	3.7	1	1	NaN	NaN	0	755410	755410	0	0	0	0	NaN	NaN	0	0	0	0
	301	J3KTF8;J3QQX2;P52565;J3KRE2	ARHGDIA	Rho GDP-dissociation inhibitor 1 (Fragment);Rho GDP-dissociation inhibitor 1;Rho GDP-dissociation inhibitor 1;Rho GDP-dissociation inhibitor 1	21.517	0	12.028	4		1.8895	0.276347			0	0	0	NaN	NaN	0	0	0	0	0	0	0	NaN	NaN	0	0	0	0	7.3	2	2	1.8895	NaN	1	4608100	3948100	660070	0	0	0	NaN	NaN	0	0	0	0
	302	J3QL56;O75880	SCO1	Protein SCO1 homolog, mitochondrial;Protein SCO1 homolog, mitochondrial	30.178	0	23.942	2		30.8842	1.48974			0	0	0	NaN	NaN	0	0	0	0	5.9	1	1	NaN	NaN	0	375240	0	375240	6.3	1	1	NaN	NaN	0	5405100	5405100	0	15.2	3	3	30.8842	NaN	1	12750000	12720000	29794
	311	K7EK00;Q96ND0;K7ERQ2;K7EPG9	FAM210A	Protein FAM210A (Fragment);Protein FAM210A	30.292	0	139.54	4		12.2184	1.08701			0	0	0	NaN	NaN	0	0	0	0	9.3	2	2	NaN	NaN	0	569920	0	569920	16.4	4	4	12.2184	NaN	1	8518500	8275000	243530	16.4	4	4	NaN	NaN	0	3248000	3248000	0
	312	K7EKI8;O60437;K7EQ71	PPL	Periplakin;Periplakin	204.49	0	41.469	3		5.01203	0.700014			0	0	0	NaN	NaN	0	0	0	0	0	0	0	NaN	NaN	0	0	0	0	1.9	3	3	5.01203	NaN	1	4698500	4464000	234470	0	0	0	NaN	NaN	0	0	0	0
	313	K7ELD9;K7ENG9;K7ELS8;O43760;O43760-2	SYNGR2	Synaptogyrin-2;Synaptogyrin-2;Synaptogyrin-2 (Fragment);Synaptogyrin-2;Isoform 2 of Synaptogyrin-2	6.7436	0.0074257	6.4718	5		0.703037	-0.153022			0	0	0	NaN	NaN	0	0	0	0	0	0	0	NaN	NaN	0	0	0	0	12.3	1	1	0.703037	NaN	1	3155700	1896000	1259700	0	0	0	NaN	NaN	0	0	0	0
	317	K7EMQ6;K7EPK2;K7EQ35;O43776	NARS	Asparagine--tRNA ligase, cytoplasmic (Fragment);Asparagine--tRNA ligase, cytoplasmic (Fragment);Asparagine--tRNA ligase, cytoplasmic (Fragment);Asparagine--tRNA ligase, cytoplasmic	14.609	0.0064267	7.0046	4						0	0	0	NaN	NaN	0	0	0	0	0	0	0	NaN	NaN	0	0	0	0	6.2	1	1	NaN	NaN	0	1070400	1070400	0	0	0	0	NaN	NaN	0	0	0	0
	318	K7ENI6;K7ERE1;Q8N2U0	TMEM256	TMEM256-PLSCR3 readthrough (NMD candidate);TMEM256-PLSCR3 readthrough (NMD candidate);Transmembrane protein 256	3.9694	0	12.169	3						0	0	0	NaN	NaN	0	0	0	0	0	0	0	NaN	NaN	0	0	0	0	0	0	0	NaN	NaN	0	0	0	0	68.3	1	1	NaN	NaN	0	1112600	1112600	0
	320	K7EQL1;Q17RN3-2;Q17RN3	FAM98C	Protein FAM98C (Fragment);Isoform 2 of Protein FAM98C;Protein FAM98C	18.085	0.0052701	7.6389	3		0.66923	-0.174425			5.5	1	1	0.66923	NaN	1	5274300	2495600	2778600	0	0	0	NaN	NaN	0	0	0	0	0	0	0	NaN	NaN	0	0	0	0	0	0	0	NaN	NaN	0	0	0	0
	323	M0QYE0;M0R0I3;Q99961-3;Q99962;Q99961	SH3GL1;SH3GL2	Endophilin-A2 (Fragment);Endophilin-A2 (Fragment);Isoform 3 of Endophilin-A2;Endophilin-A1;Endophilin-A2	14.245	0.0096386	6.3307	5						0	0	0	NaN	NaN	0	0	0	0	0	0	0	NaN	NaN	0	0	0	0	9.4	1	1	NaN	NaN	0	1503400	1503400	0	0	0	0	NaN	NaN	0	0	0	0
	325	M0QZK8;O75223-3;O75223	GGCT	Uncharacterized protein;Isoform 3 of Gamma-glutamylcyclotransferase;Gamma-glutamylcyclotransferase	11.578	0.0074534	6.5041	3						0	0	0	NaN	NaN	0	0	0	0	9.7	1	1	NaN	NaN	0	391160	391160	0	0	0	0	NaN	NaN	0	0	0	0	0	0	0	NaN	NaN	0	0	0	0
	327	M0R0Y2;P54920;M0R213;M0R2M1	NAPA	Alpha-soluble NSF attachment protein;Alpha-soluble NSF attachment protein;Alpha-soluble NSF attachment protein (Fragment);Alpha-soluble NSF attachment protein (Fragment)	29.163	0	10.93	4						0	0	0	NaN	NaN	0	0	0	0	0	0	0	NaN	NaN	0	0	0	0	9.8	2	2	NaN	NaN	0	1583300	1583300	0	0	0	0	NaN	NaN	0	0	0	0
	328	M0R208;Q16740	CLPP	ATP-dependent Clp protease proteolytic subunit;ATP-dependent Clp protease proteolytic subunit, mitochondrial	20.568	0	13.883	2		1.096	0.0398105			0	0	0	NaN	NaN	0	0	0	0	7.9	1	1	1.096	NaN	1	254660	111880	142770	9.5	1	1	NaN	NaN	0	0	0	0	0	0	0	NaN	NaN	0	0	0	0
	329	M0R389;Q15102	PAFAH1B3	Platelet-activating factor acetylhydrolase IB subunit gamma (Fragment);Platelet-activating factor acetylhydrolase IB subunit gamma	18.356	0	9.1764	2						0	0	0	NaN	NaN	0	0	0	0	0	0	0	NaN	NaN	0	0	0	0	5.5	1	1	NaN	NaN	0	701680	701680	0	0	0	0	NaN	NaN	0	0	0	0
	333	O00299	CLIC1	Chloride intracellular channel protein 1	26.922	0	12.637	1						0	0	0	NaN	NaN	0	0	0	0	0	0	0	NaN	NaN	0	0	0	0	8.3	2	2	NaN	NaN	0	1905100	1905100	0	0	0	0	NaN	NaN	0	0	0	0
	338	O00487	PSMD14	26S proteasome non-ATPase regulatory subunit 14	34.577	0	8.0492	1		2.19024	0.340493			0	0	0	NaN	NaN	0	0	0	0	0	0	0	NaN	NaN	0	0	0	0	4.2	1	1	2.19024	NaN	1	220540	143670	76872	0	0	0	NaN	NaN	0	0	0	0
	339	O14493;O95484;P56747;O15551	CLDN4;CLDN9;CLDN6;CLDN3	Claudin-4;Claudin-9;Claudin-6;Claudin-3	22.077	0.0073983	6.4261	4						0	0	0	NaN	NaN	0	0	0	0	0	0	0	NaN	NaN	0	0	0	0	7.7	1	1	NaN	NaN	0	793250	793250	0	0	0	0	NaN	NaN	0	0	0	0
	343	Q5VV89;O14880;Q5VV87	MGST3	Microsomal glutathione S-transferase 3;Microsomal glutathione S-transferase 3;Microsomal glutathione S-transferase 3	18.416	0	16.111	3		6.10985	0.786031			0	0	0	NaN	NaN	0	0	0	0	8.4	1	1	NaN	NaN	0	0	0	0	16.3	2	2	6.10985	NaN	1	2146100	1884900	261190	0	0	0	NaN	NaN	0	0	0	0
	348	O15118;K7EQ23;O15118-2	NPC1	NPC intracellular cholesterol transporter 1;NPC intracellular cholesterol transporter 1 (Fragment);Isoform 2 of NPC intracellular cholesterol transporter 1	142.17	0	12.574	3						0	0	0	NaN	NaN	0	0	0	0	0	0	0	NaN	NaN	0	0	0	0	2	2	2	NaN	NaN	0	2720600	2720600	0	0	0	0	NaN	NaN	0	0	0	0
	355	O43747;O43747-2;H3BRM7;H3BN71;B4DGE1;H3BR36;H3BUN9;H3BNR4	AP1G1	AP-1 complex subunit gamma-1;Isoform 2 of AP-1 complex subunit gamma-1;AP-1 complex subunit gamma-1 (Fragment);AP-1 complex subunit gamma-1 (Fragment);AP-1 complex subunit gamma-1;AP-1 complex subunit gamma-1 (Fragment);AP-1 complex subunit gamma-1;AP-1 co	91.35	0	11.884	8						0	0	0	NaN	NaN	0	0	0	0	1.5	1	1	NaN	NaN	0	307630	307630	0	1.1	1	1	NaN	NaN	0	591190	591190	0	0	0	0	NaN	NaN	0	0	0	0
	361	U3KQK0;Q99880;Q99879;Q99877;Q93079;Q5QNW6;P62807;P58876;P57053;O60814;Q5QNW6-2;Q96A08	HIST1H2BN;HIST1H2BL;HIST1H2BM;HIST1H2BH;HIST2H2BF;HIST1H2BC;HIST1H2BD;H2BFS;HIST1H2BK	Histone H2B;Histone H2B type 1-L;Histone H2B type 1-M;Histone H2B type 1-N;Histone H2B type 1-H;Histone H2B type 2-F;Histone H2B type 1-C/E/F/G/I;Histone H2B type 1-D;Histone H2B type F-S;Histone H2B type 1-K;Isoform 2 of Histone H2B type 2-F	18.804	0	25.842	12		101.741	2.0075			0	0	0	NaN	NaN	0	0	0	0	6.6	1	0	NaN	NaN	0	0	0	0	15.1	2	1	101.741	NaN	1	27369000	27208000	161230	6.6	1	0	NaN	NaN	0	0	0	0
	365	O75367-3;O75367;B4DJC3;O75367-2	H2AFY	Isoform 3 of Core histone macro-H2A.1;Core histone macro-H2A.1;Histone H2A;Isoform 1 of Core histone macro-H2A.1	39.488	0	11.882	4						0	0	0	NaN	NaN	0	0	0	0	0	0	0	NaN	NaN	0	0	0	0	4.9	2	2	NaN	NaN	0	5197400	5197400	0	0	0	0	NaN	NaN	0	0	0	0
	377	O94826	TOMM70A	Mitochondrial import receptor subunit TOM70	67.454	0	17.807	1		2.04922	0.311589			0	0	0	NaN	NaN	0	0	0	0	0	0	0	NaN	NaN	0	0	0	0	5.4	3	3	2.04922	74.101	3	1948800	1475100	473730	0	0	0	NaN	NaN	0	0	0	0
	382	O95147	DUSP14	Dual specificity protein phosphatase 14	22.255	0	25.592	1		2.08995	0.320136			0	0	0	NaN	NaN	0	0	0	0	0	0	0	NaN	NaN	0	0	0	0	22.2	3	3	2.08995	NaN	1	8189500	5643300	2546200	0	0	0	NaN	NaN	0	0	0	0
	388	O95292	VAPB	Vesicle-associated membrane protein-associated protein B/C	27.228	0	11.207	1		0.784929	-0.105169			0	0	0	NaN	NaN	0	0	0	0	0	0	0	NaN	NaN	0	0	0	0	3.3	1	1	NaN	NaN	0	1359600000	1359600000	0	5.3	1	1	0.784929	NaN	1	212850	92439	120410
	398	P00387-2;P00387;P00387-3	CYB5R3	Isoform 2 of NADH-cytochrome b5 reductase 3;NADH-cytochrome b5 reductase 3;Isoform 3 of NADH-cytochrome b5 reductase 3	31.628	0.0073801	6.4255	3						0	0	0	NaN	NaN	0	0	0	0	0	0	0	NaN	NaN	0	0	0	0	6.8	1	1	NaN	NaN	0	75133	75133	0	6.8	1	1	NaN	NaN	0	98413	98413	0
	403	P00747	PLG	Plasminogen	90.568	0.0052151	7.4274	1		0.92946	-0.0317693			1.2	1	1	0.92946	NaN	1	5864600	2797600	3066900	0	0	0	NaN	NaN	0	0	0	0	1	1	0	NaN	NaN	0	0	0	0	1.2	1	1	NaN	NaN	0	3383000	3383000	0
	405	P01834	IGKC	Immunoglobulin kappa constant	11.765	0	318.92	1						0	0	0	NaN	NaN	0	0	0	0	31.8	2	2	NaN	NaN	0	985460	985460	0	0	0	0	NaN	NaN	0	0	0	0	18.7	1	1	NaN	NaN	0	314340	314340	0
	406	Q3BDU5;P02545-2;P02545-6;P02545;P02545-3;Q5TCI8;P02545-5;P02545-4;H0YAB0	LMNA	Prelamin-A/C;Isoform C of Prelamin-A/C;Isoform 6 of Prelamin-A/C;Prelamin-A/C;Isoform ADelta10 of Prelamin-A/C;Prelamin-A/C;Isoform 5 of Prelamin-A/C;Isoform 4 of Prelamin-A/C	55.637	0	62.354	9		4.03747	0.606109			0	0	0	NaN	NaN	0	0	0	0	6.4	3	3	NaN	NaN	0	381370	381370	0	17.5	7	7	4.03747	NaN	1	25508000	24364000	1144100	0	0	0	NaN	NaN	0	0	0	0
	411	P04083;Q5T3N1	ANXA1	Annexin A1;Annexin (Fragment)	38.714	0	56.006	2						0	0	0	NaN	NaN	0	0	0	0	9.2	2	2	NaN	NaN	0	1442100	1442100	0	4.6	1	1	NaN	NaN	0	270820	270820	0	4.6	1	1	NaN	NaN	0	135300	135300	0
	412	P04179-3;P04179-4;P04179;F5H3C5;F5H4R2;F5GYZ5;P04179-2	SOD2	Isoform 3 of Superoxide dismutase [Mn], mitochondrial;Isoform 4 of Superoxide dismutase [Mn], mitochondrial;Superoxide dismutase [Mn], mitochondrial;Superoxide dismutase (Fragment);Superoxide dismutase (Fragment);Superoxide dismutase (Fragment);Isoform 2 o	18.262	0	11.706	7						0	0	0	NaN	NaN	0	0	0	0	0	0	0	NaN	NaN	0	0	0	0	8.6	1	1	NaN	NaN	0	468330	468330	0	8.6	1	1	NaN	NaN	0	925660	925660	0
	414	P04259	KRT6B	Keratin, type II cytoskeletal 6B	60.066	0	29.739	1		156.13	2.19349			43.1	27	0	NaN	NaN	0	0	0	0	53.5	31	1	NaN	NaN	0	16146000	16146000	0	48.4	25	0	NaN	NaN	0	0	0	0	48.9	26	1	156.131	NaN	1	13597000	13537000	59865
	416	P04279-2;P04279;Q02383	SEMG1;SEMG2	Isoform 2 of Semenogelin-1;Semenogelin-1;Semenogelin-2	45.321	0.0063131	6.6768	3						0	0	0	NaN	NaN	0	0	0	0	0	0	0	NaN	NaN	0	0	0	0	2.7	1	1	NaN	NaN	0	307030	307030	0	0	0	0	NaN	NaN	0	0	0	0
	419	Q93077;Q7L7L0;P04908	HIST1H2AC;HIST3H2A;HIST1H2AB	Histone H2A type 1-C;Histone H2A type 3;Histone H2A type 1-B/E	14.105	0.0052425	7.5215	3						0	0	0	NaN	NaN	0	0	0	0	6.9	1	0	NaN	NaN	0	0	0	0	35.4	4	1	NaN	NaN	0	13335000	13335000	0	14.6	1	0	NaN	NaN	0	0	0	0
	420	P05023-2;P05023-3;P05023-4;P05023;M0QXF2;M0R116;B1AKY9;A0A2R8YEY8;A0A0A0MT26;P13637;P50993;P13637-2;P13637-3;P20648	ATP1A1;ATP1A3;ATP1A2;ATP4A	Isoform 2 of Sodium/potassium-transporting ATPase subunit alpha-1;Isoform 3 of Sodium/potassium-transporting ATPase subunit alpha-1;Isoform 4 of Sodium/potassium-transporting ATPase subunit alpha-1;Sodium/potassium-transporting ATPase subunit alpha-1;Sodiu	74.139	0	11.66	14		1.88718	0.275814			0	0	0	NaN	NaN	0	0	0	0	0	0	0	NaN	NaN	0	0	0	0	4.3	2	2	1.88718	NaN	1	308570	272230	36344	0	0	0	NaN	NaN	0	0	0	0
	421	P05089;P05089-2;P05089-3	ARG1	Arginase-1;Isoform 2 of Arginase-1;Isoform 3 of Arginase-1	34.735	0	37.89	3		0.90856	-0.0416464			5.6	1	1	NaN	NaN	0	43545	43545	0	9.3	3	3	0.90856	NaN	1	2170800	1967800	202990	10.6	3	3	NaN	NaN	0	1802800	1802800	0	0	0	0	NaN	NaN	0	0	0	0
	425	P05198;H0YJS4;G3V4T5	EIF2S1	Eukaryotic translation initiation factor 2 subunit 1	36.112	0	22.76	3		9.25754	0.966496			0	0	0	NaN	NaN	0	0	0	0	0	0	0	NaN	NaN	0	0	0	0	9.8	3	3	9.25755	NaN	1	8292900	8135900	157030	0	0	0	NaN	NaN	0	0	0	0
	427	P06312	IGKV4-1	Immunoglobulin kappa variable 4-1	13.38	0.0052288	7.4945	1						7.4	1	1	NaN	NaN	0	16970000	16970000	0	7.4	1	1	NaN	NaN	0	0	0	0	7.4	1	1	NaN	NaN	0	4987200	4987200	0	0	0	0	NaN	NaN	0	0	0	0
	429	P06702	S100A9	Protein S100-A9	13.242	0	121.46	1						32.5	3	3	NaN	NaN	0	21658000	21658000	0	44.7	5	5	NaN	NaN	0	10023000	10023000	0	19.3	2	2	NaN	NaN	0	11932000	11932000	0	33.3	4	4	NaN	NaN	0	8692400	8692400	0
	431	P07195;F5H793;C9J7H8;A8MW50	LDHB	L-lactate dehydrogenase B chain;L-lactate dehydrogenase B chain (Fragment);L-lactate dehydrogenase B chain (Fragment);L-lactate dehydrogenase (Fragment)	36.638	0	13.102	4						0	0	0	NaN	NaN	0	0	0	0	0	0	0	NaN	NaN	0	0	0	0	5.4	2	2	NaN	NaN	0	26157000	26157000	0	0	0	0	NaN	NaN	0	0	0	0
	433	P07305-2;P07305	H1F0	Isoform 2 of Histone H1.0;Histone H1.0	19.167	0	11.595	2						0	0	0	NaN	NaN	0	0	0	0	0	0	0	NaN	NaN	0	0	0	0	10.7	2	2	NaN	NaN	0	14551000	14551000	0	0	0	0	NaN	NaN	0	0	0	0
	436	P07476	IVL	Involucrin	68.478	0.0085679	6.4035	1						0	0	0	NaN	NaN	0	0	0	0	3.4	1	1	NaN	NaN	0	0	0	0	0	0	0	NaN	NaN	0	0	0	0	0	0	0	NaN	NaN	0	0	0	0
	439	P07954-2;P07954	FH	Isoform Cytoplasmic of Fumarate hydratase, mitochondrial;Fumarate hydratase, mitochondrial	50.212	0	17.33	2						0	0	0	NaN	NaN	0	0	0	0	0	0	0	NaN	NaN	0	0	0	0	7.9	2	2	NaN	NaN	0	2404800	2404800	0	3	1	1	NaN	NaN	0	216980	216980	0
	441	P08243-3;P08243-2;P08243	ASNS	Isoform 3 of Asparagine synthetase [glutamine-hydrolyzing];Isoform 2 of Asparagine synthetase [glutamine-hydrolyzing];Asparagine synthetase [glutamine-hydrolyzing]	54.817	0	11.76	3						0	0	0	NaN	NaN	0	0	0	0	0	0	0	NaN	NaN	0	0	0	0	1.9	1	1	NaN	NaN	0	739080	739080	0	0	0	0	NaN	NaN	0	0	0	0
	445	P09874	PARP1	Poly [ADP-ribose] polymerase 1	113.08	0	31.991	1		2.02114	0.305597			0	0	0	NaN	NaN	0	0	0	0	0	0	0	NaN	NaN	0	0	0	0	2.8	2	2	2.02114	24.745	2	356100	254930	101170	1.5	1	1	NaN	NaN	0	110040	110040	0
	446	P0C869-4;P0C869;P0C869-8;P0C869-7;P0C869-6	PLA2G4B	Isoform 4 of Cytosolic phospholipase A2 beta;Cytosolic phospholipase A2 beta;Isoform 3 of Cytosolic phospholipase A2 beta;Isoform 2 of Cytosolic phospholipase A2 beta;Isoform 5 of Cytosolic phospholipase A2 beta	54.678	0	10.34	5						0	0	0	NaN	NaN	0	0	0	0	0	0	0	NaN	NaN	0	0	0	0	2.7	1	1	NaN	NaN	0	2049500	2049500	0	0	0	0	NaN	NaN	0	0	0	0
	447	P0DPA2	VSIG8	V-set and immunoglobulin domain-containing protein 8	43.89	0	76.147	1		159.698	2.2033			0	0	0	NaN	NaN	0	0	0	0	0	0	0	NaN	NaN	0	0	0	0	2.7	2	2	159.698	NaN	1	76072000	75903000	168920	0	0	0	NaN	NaN	0	0	0	0
	455	P11182	DBT	Lipoamide acyltransferase component of branched-chain alpha-keto acid dehydrogenase complex, mitochondrial	53.486	0	15.024	1		1.82133	0.260388			0	0	0	NaN	NaN	0	0	0	0	0	0	0	NaN	NaN	0	0	0	0	2.9	1	1	1.82133	NaN	1	427420	271890	155530	0	0	0	NaN	NaN	0	0	0	0
	458	P12235;V9GYG0	SLC25A4	ADP/ATP translocase 1;ADP/ATP translocase 1	33.064	0	11.877	2						18.8	5	1	NaN	NaN	0	6553600	0	6553600	14.4	4	1	NaN	NaN	0	425370	0	425370	14.4	4	1	NaN	NaN	0	3557300	3557300	0	25.8	7	2	NaN	NaN	0	3292100	3292100	0
	460	P12273	PIP	Prolactin-inducible protein	16.572	0	57.835	1						14.4	3	3	NaN	NaN	0	34718000	34718000	0	50	5	5	NaN	NaN	0	1937400	1937400	0	19.2	2	2	NaN	NaN	0	2362900	2362900	0	55.5	6	6	NaN	NaN	0	4499900	4499900	0
	469	P15104;A0A2R8YDT1	GLUL	Glutamine synthetase;Glutamine synthetase	42.064	0	12.21	2						0	0	0	NaN	NaN	0	0	0	0	2.1	1	1	NaN	NaN	0	0	0	0	0	0	0	NaN	NaN	0	0	0	0	2.7	1	1	NaN	NaN	0	689730	689730	0
	470	P15259;P18669	PGAM2;PGAM1	Phosphoglycerate mutase 2;Phosphoglycerate mutase 1	28.766	0.0052083	7.3961	2						0	0	0	NaN	NaN	0	0	0	0	0	0	0	NaN	NaN	0	0	0	0	4.3	1	1	NaN	NaN	0	1799300	1799300	0	0	0	0	NaN	NaN	0	0	0	0
	471	P15309-3;P15309;P15309-2;E9PFE6	ACPP	Isoform 3 of Prostatic acid phosphatase;Prostatic acid phosphatase;Isoform 2 of Prostatic acid phosphatase;Prostatic acid phosphatase (Fragment)	40.443	0	13.617	4						0	0	0	NaN	NaN	0	0	0	0	0	0	0	NaN	NaN	0	0	0	0	6.2	2	2	NaN	NaN	0	6982100	6982100	0	0	0	0	NaN	NaN	0	0	0	0
	472	P15531;P15531-2;E7ERL0;J3KPD9	NME1;NME2	Nucleoside diphosphate kinase A;Isoform 2 of Nucleoside diphosphate kinase A;Nucleoside diphosphate kinase A;NME1-NME2 readthrough	17.149	0	13.533	4						0	0	0	NaN	NaN	0	0	0	0	0	0	0	NaN	NaN	0	0	0	0	17.1	2	1	NaN	NaN	0	1786000	1786000	0	9.2	1	1	NaN	NaN	0	235820	235820	0
	474	P16401	HIST1H1B	Histone H1.5	22.58	0.0063694	6.8532	1						0	0	0	NaN	NaN	0	0	0	0	0	0	0	NaN	NaN	0	0	0	0	4.9	1	1	NaN	NaN	0	0	0	0	0	0	0	NaN	NaN	0	0	0	0
	480	P17931;G3V3R6	LGALS3	Galectin-3;Galectin	26.152	0	12.753	2		29.047	1.4631			0	0	0	NaN	NaN	0	0	0	0	0	0	0	NaN	NaN	0	0	0	0	11.6	2	2	29.047	NaN	1	84016000	83792000	224540	0	0	0	NaN	NaN	0	0	0	0
	482	P18206-2;P18206;P18206-3	VCL	Isoform 1 of Vinculin;Vinculin	116.72	0	28.868	3		1.67901	0.225053			0	0	0	NaN	NaN	0	0	0	0	0	0	0	NaN	NaN	0	0	0	0	5.7	5	5	1.67901	58.433	2	7604800	6886100	718730	0	0	0	NaN	NaN	0	0	0	0
	484	P20042	EIF2S2	Eukaryotic translation initiation factor 2 subunit 2	38.388	0.0062266	6.5163	1						0	0	0	NaN	NaN	0	0	0	0	0	0	0	NaN	NaN	0	0	0	0	3	1	1	NaN	NaN	0	2288900	2288900	0	0	0	0	NaN	NaN	0	0	0	0
	485	P20290-2;P20290	BTF3	Isoform 2 of Transcription factor BTF3;Transcription factor BTF3	17.699	0	12.088	2						0	0	0	NaN	NaN	0	0	0	0	0	0	0	NaN	NaN	0	0	0	0	17.3	1	1	NaN	NaN	0	935000	935000	0	0	0	0	NaN	NaN	0	0	0	0
	491	P22033	MUT	Methylmalonyl-CoA mutase, mitochondrial	83.134	0	11.57	1						0	0	0	NaN	NaN	0	0	0	0	0	0	0	NaN	NaN	0	0	0	0	3.2	2	2	NaN	NaN	0	267130	267130	0	0	0	0	NaN	NaN	0	0	0	0
	492	P22626-2;P22626;A0A087WUI2	HNRNPA2B1	Isoform A2 of Heterogeneous nuclear ribonucleoproteins A2/B1;Heterogeneous nuclear ribonucleoproteins A2/B1;Heterogeneous nuclear ribonucleoproteins A2/B1	36.006	0	26.901	3		12.2861	1.08941			0	0	0	NaN	NaN	0	0	0	0	0	0	0	NaN	NaN	0	0	0	0	14.7	4	4	12.2861	NaN	1	28365000	28003000	362020	0	0	0	NaN	NaN	0	0	0	0
	494	P22735;H0YN27	TGM1	Protein-glutamine gamma-glutamyltransferase K;Protein-glutamine gamma-glutamyltransferase K (Fragment)	89.786	0	23.935	2		1.3151	0.118958			0	0	0	NaN	NaN	0	0	0	0	0	0	0	NaN	NaN	0	0	0	0	1.5	1	1	NaN	NaN	0	0	0	0	1.6	1	1	1.3151	NaN	1	580470	318750	261730
	496	P23458	JAK1	Tyrosine-protein kinase JAK1	133.28	0	11.664	1		2.20182	0.342782			0	0	0	NaN	NaN	0	0	0	0	0	0	0	NaN	NaN	0	0	0	0	2.4	2	2	2.20182	NaN	1	214650	154570	60076	0	0	0	NaN	NaN	0	0	0	0
	497	P23526-2;P23526	AHCY	Isoform 2 of Adenosylhomocysteinase;Adenosylhomocysteinase	44.658	0	12.171	2						0	0	0	NaN	NaN	0	0	0	0	0	0	0	NaN	NaN	0	0	0	0	8.2	2	2	NaN	NaN	0	3436500	3436500	0	0	0	0	NaN	NaN	0	0	0	0
	506	P27348;E9PG15	YWHAQ	14-3-3 protein theta;14-3-3 protein theta (Fragment)	27.764	0	61.809	2		11.6992	1.06816			7.3	2	0	NaN	NaN	0	0	0	0	11	3	0	NaN	NaN	0	0	0	0	12.7	3	1	11.6992	NaN	1	2708400	2496500	211980	4.1	1	0	NaN	NaN	0	0	0	0
	510	P29508;P29508-2	SERPINB3	Serpin B3;Isoform 2 of Serpin B3	44.564	0	323.31	2		0.098356	-1.0072			24.6	7	4	NaN	NaN	0	2038600	2038600	0	35.6	11	4	0.098356	NaN	1	6365600	6294800	70827	28.7	9	3	NaN	NaN	0	11618000	11618000	0	28.7	9	3	NaN	NaN	0	1747100	1747100	0
	511	P30044-2;P30044-3;P30044;P30044-4	PRDX5	Isoform Cytoplasmic+peroxisomal of Peroxiredoxin-5, mitochondrial;Isoform 3 of Peroxiredoxin-5, mitochondrial;Peroxiredoxin-5, mitochondrial	17.031	0	18.752	4		2.6398	0.421571			0	0	0	NaN	NaN	0	0	0	0	11.7	2	2	2.6398	28.469	2	952670	238720	713950	4.9	1	1	NaN	NaN	0	2302200	2302200	0	11.1	1	1	NaN	NaN	0	324940	324940	0
	516	P30086	PEBP1	Phosphatidylethanolamine-binding protein 1	21.057	0	15.26	1						0	0	0	NaN	NaN	0	0	0	0	0	0	0	NaN	NaN	0	0	0	0	7.5	1	1	NaN	NaN	0	1552700	1552700	0	0	0	0	NaN	NaN	0	0	0	0
	518	P30837	ALDH1B1	Aldehyde dehydrogenase X, mitochondrial	57.206	0	10.421	1		3.8521	0.585698			0	0	0	NaN	NaN	0	0	0	0	1.9	1	1	3.8521	NaN	1	455360	70551	384810	0	0	0	NaN	NaN	0	0	0	0	0	0	0	NaN	NaN	0	0	0	0
	520	P31151	S100A7	Protein S100-A7	11.471	0	16.995	1						30.7	2	2	NaN	NaN	0	650370	650370	0	10.9	1	1	NaN	NaN	0	1420700	1420700	0	10.9	1	1	NaN	NaN	0	357050	357050	0	0	0	0	NaN	NaN	0	0	0	0
	523	P31944	CASP14	Caspase-14	27.679	0	44.333	1						4.5	1	1	NaN	NaN	0	115060	115060	0	9.1	2	2	NaN	NaN	0	1617300	1617300	0	0	0	0	NaN	NaN	0	0	0	0	0	0	0	NaN	NaN	0	0	0	0
	525	P31947-2;P31947	SFN	Isoform 2 of 14-3-3 protein sigma;14-3-3 protein sigma	24.336	0	63.49	2		96.8523	1.98611			12.5	3	1	NaN	NaN	0	0	0	0	19	4	2	NaN	NaN	0	926340	926340	0	37	7	6	96.8523	NaN	1	39931000	39780000	151000	11.1	2	1	NaN	NaN	0	185060	185060	0
	528	P33176	KIF5B	Kinesin-1 heavy chain	109.68	0	63.829	1		3.30841	0.519619			0	0	0	NaN	NaN	0	0	0	0	0	0	0	NaN	NaN	0	0	0	0	1.7	1	1	3.30841	NaN	1	167250	121850	45399	1.7	1	1	NaN	NaN	0	0	0	0
	534	P36551	CPOX	Oxygen-dependent coproporphyrinogen-III oxidase, mitochondrial	50.151	0.0085366	6.3786	1		4.78583	0.679958			0	0	0	NaN	NaN	0	0	0	0	0	0	0	NaN	NaN	0	0	0	0	2	1	1	4.78583	NaN	1	202470	179610	22863	0	0	0	NaN	NaN	0	0	0	0
	535	P36952;P36952-2	SERPINB5	Serpin B5;Isoform 2 of Serpin B5	42.1	0	12.855	2						0	0	0	NaN	NaN	0	0	0	0	0	0	0	NaN	NaN	0	0	0	0	5.6	2	2	NaN	NaN	0	20526000	20526000	0	0	0	0	NaN	NaN	0	0	0	0
	537	P37802;P37802-2;X6RJP6;C9J5W6;Q9UI15	TAGLN2	Transgelin-2;Isoform 2 of Transgelin-2;Transgelin-2 (Fragment)	22.391	0	30.757	5						0	0	0	NaN	NaN	0	0	0	0	0	0	0	NaN	NaN	0	0	0	0	31.2	5	5	NaN	NaN	0	10962000	10962000	0	0	0	0	NaN	NaN	0	0	0	0
	539	P38606-2;P38606	ATP6V1A	Isoform 2 of V-type proton ATPase catalytic subunit A;V-type proton ATPase catalytic subunit A	64.735	0	118.91	2						0	0	0	NaN	NaN	0	0	0	0	0	0	0	NaN	NaN	0	0	0	0	4.1	2	2	NaN	NaN	0	1525400	1525400	0	0	0	0	NaN	NaN	0	0	0	0
	542	P39023;G5E9G0;F8WCR1;H7C3M2;B5MCW2;H7C422	RPL3	60S ribosomal protein L3;60S ribosomal protein L3	46.108	0	19.952	6		5.13716	0.710723			0	0	0	NaN	NaN	0	0	0	0	0	0	0	NaN	NaN	0	0	0	0	10.7	3	3	5.13716	NaN	1	24480000	21749000	2730900	0	0	0	NaN	NaN	0	0	0	0
	545	P41250	GARS	Glycine--tRNA ligase	83.165	0	13.521	1						0	0	0	NaN	NaN	0	0	0	0	0	0	0	NaN	NaN	0	0	0	0	3.5	2	2	NaN	NaN	0	1611100	1611100	0	0	0	0	NaN	NaN	0	0	0	0
	547	P42126-2;P42126;H3BS70;Q96DC0	ECI1;DCI	Isoform 2 of Enoyl-CoA delta isomerase 1, mitochondrial;Enoyl-CoA delta isomerase 1, mitochondrial;Enoyl-CoA delta isomerase 1, mitochondrial (Fragment);DCI protein	30.895	0	27.08	4						0	0	0	NaN	NaN	0	0	0	0	0	0	0	NaN	NaN	0	0	0	0	4.6	1	1	NaN	NaN	0	1093200	1093200	0	13.3	3	3	NaN	NaN	0	1803200	1803200	0
	550	P42765;A0A0B4J2A4	ACAA2	3-ketoacyl-CoA thiolase, mitochondrial;3-ketoacyl-CoA thiolase, mitochondrial	41.924	0	10.826	2						0	0	0	NaN	NaN	0	0	0	0	0	0	0	NaN	NaN	0	0	0	0	2.8	1	1	NaN	NaN	0	1189500	1189500	0	2	1	1	NaN	NaN	0	288300	288300	0
	553	P46977-2;P46977	STT3A	Isoform 2 of Dolichyl-diphosphooligosaccharide--protein glycosyltransferase subunit STT3A;Dolichyl-diphosphooligosaccharide--protein glycosyltransferase subunit STT3A	69.588	0	8.2951	2		1.49446	0.174483			0	0	0	NaN	NaN	0	0	0	0	0	0	0	NaN	NaN	0	0	0	0	1.8	1	1	1.49446	NaN	1	208760	139870	68897	0	0	0	NaN	NaN	0	0	0	0
	556	P47929	LGALS7	Galectin-7	15.075	0	50.712	1			-1.66358			0	0	0	NaN	NaN	0	0	0	0	30.1	3	3	0.021698	NaN	1	1712200	1710300	1819.7	0	0	0	NaN	NaN	0	0	0	0	19.9	2	2	NaN	NaN	0	947720	947720	0
	559	P48147	PREP	Prolyl endopeptidase	80.699	0.0052219	7.4634	1						0	0	0	NaN	NaN	0	0	0	0	0	0	0	NaN	NaN	0	0	0	0	2.4	1	1	NaN	NaN	0	522720	522720	0	0	0	0	NaN	NaN	0	0	0	0
	560	P48163;P48163-2	ME1	NADP-dependent malic enzyme;Isoform 2 of NADP-dependent malic enzyme	64.149	0	12.176	2		4.75353	0.677016			0	0	0	NaN	NaN	0	0	0	0	0	0	0	NaN	NaN	0	0	0	0	3.1	2	2	4.75353	NaN	1	5988800	5637300	351410	0	0	0	NaN	NaN	0	0	0	0
	561	P48594;H0Y5H9;C9JZ65	SERPINB4	Serpin B4;Serpin B4 (Fragment);Serpin B4 (Fragment)	44.853	0	219.7	3						11.8	4	1	NaN	NaN	0	785430	785430	0	24.1	8	1	NaN	NaN	0	833310	833310	0	21.3	7	1	NaN	NaN	0	229970	229970	0	20.8	7	1	NaN	NaN	0	867100	867100	0
	565	Q5T5C7;P49591	SARS	Serine--tRNA ligase, cytoplasmic;Serine--tRNA ligase, cytoplasmic	61.312	0	23.262	2						0	0	0	NaN	NaN	0	0	0	0	0	0	0	NaN	NaN	0	0	0	0	8.8	4	4	NaN	NaN	0	11366000	11366000	0	0	0	0	NaN	NaN	0	0	0	0
	567	P50395-2;P50395;Q5SX91;Q5SX87;P31150	GDI2	Isoform 2 of Rab GDP dissociation inhibitor beta;Rab GDP dissociation inhibitor beta	45.619	0	29.588	5		23.1712	1.36495			0	0	0	NaN	NaN	0	0	0	0	0	0	0	NaN	NaN	0	0	0	0	10.5	3	3	23.1712	NaN	1	4731200	4608900	122260	0	0	0	NaN	NaN	0	0	0	0
	573	P51571	SSR4	Translocon-associated protein subunit delta	18.998	0.0051948	7.3813	1		0.68929	-0.161598			0	0	0	NaN	NaN	0	0	0	0	7.5	1	1	0.68929	NaN	1	556540	326560	229980	0	0	0	NaN	NaN	0	0	0	0	0	0	0	NaN	NaN	0	0	0	0
	576	P51991-2;P51991	HNRNPA3	Isoform 2 of Heterogeneous nuclear ribonucleoprotein A3;Heterogeneous nuclear ribonucleoprotein A3	37.029	0	26.257	2						0	0	0	NaN	NaN	0	0	0	0	0	0	0	NaN	NaN	0	0	0	0	7.3	2	2	NaN	NaN	0	6175200	6175200	0	0	0	0	NaN	NaN	0	0	0	0
	579	P53701	HCCS	Cytochrome c-type heme lyase	30.601	0	51.616	1		10.847	1.03531			0	0	0	NaN	NaN	0	0	0	0	11.2	3	3	10.847	NaN	1	2201800	43450	2158300	18.3	4	4	NaN	NaN	0	1587300	1587300	0	18.3	4	4	NaN	NaN	0	1905100	1905100	0
	581	P54136-2;P54136	RARS	Isoform Monomeric of Arginine--tRNA ligase, cytoplasmic;Arginine--tRNA ligase, cytoplasmic	67.14	0	7.952	2						0	0	0	NaN	NaN	0	0	0	0	0	0	0	NaN	NaN	0	0	0	0	2.2	1	1	NaN	NaN	0	149990	149990	0	0	0	0	NaN	NaN	0	0	0	0
	588	P59045-3;P59045-2;P59045	NLRP11	Isoform 3 of NACHT, LRR and PYD domains-containing protein 11;Isoform 2 of NACHT, LRR and PYD domains-containing protein 11;NACHT, LRR and PYD domains-containing protein 11	105.91	0.005277	7.6395	3		1.38625	0.141842			0	0	0	NaN	NaN	0	0	0	0	0	0	0	NaN	NaN	0	0	0	0	1.1	1	1	1.38625	NaN	1	199090	121290	77804	0	0	0	NaN	NaN	0	0	0	0
	589	U3KPZ0;P60174-4;P60174-1;P60174;U3KQF3;U3KPS5	TPI1	Triosephosphate isomerase (Fragment);Isoform 4 of Triosephosphate isomerase;Isoform 2 of Triosephosphate isomerase;Triosephosphate isomerase;Triosephosphate isomerase (Fragment)	12.437	0	28.89	6						0	0	0	NaN	NaN	0	0	0	0	0	0	0	NaN	NaN	0	0	0	0	36.3	3	3	NaN	NaN	0	4664900	4664900	0	0	0	0	NaN	NaN	0	0	0	0
	590	P60602;P60602-2	ROMO1	Reactive oxygen species modulator 1;Isoform 2 of Reactive oxygen species modulator 1	8.1828	0	14	2						0	0	0	NaN	NaN	0	0	0	0	0	0	0	NaN	NaN	0	0	0	0	0	0	0	NaN	NaN	0	0	0	0	46.8	2	2	NaN	NaN	0	1393200	1393200	0
	596	P61020-2;P61020	RAB5B	Isoform 2 of Ras-related protein Rab-5B;Ras-related protein Rab-5B	19.09	0	14.92	2		5.06073	0.704213			5.7	1	0	NaN	NaN	0	0	0	0	18.4	3	0	NaN	NaN	0	0	0	0	19	3	1	5.06073	NaN	1	774230	678800	95429	6.3	1	0	NaN	NaN	0	0	0	0
	597	P61026	RAB10	Ras-related protein Rab-10	22.541	0	48.688	1		12.3241	1.09075			5.5	1	0	NaN	NaN	0	0	0	0	5.5	1	0	NaN	NaN	0	0	0	0	17	3	2	12.3241	NaN	1	2485500	2390400	95022	17	3	2	NaN	NaN	0	570980	570980	0
	598	P61088;F8VZ29;F8VQQ8;F8VSD4;F8VV71;Q5JXB2	UBE2N;UBE2NL	Ubiquitin-conjugating enzyme E2 N;Ubiquitin-conjugating enzyme E2 N;Ubiquitin-conjugating enzyme E2 N;Ubiquitin-conjugating enzyme E2 N;Ubiquitin-conjugating enzyme E2 N;Putative ubiquitin-conjugating enzyme E2 N-like	17.138	0	13.212	6		1.68172	0.225753			0	0	0	NaN	NaN	0	0	0	0	0	0	0	NaN	NaN	0	0	0	0	17.1	2	2	1.68172	NaN	1	3961200	3077900	883230	0	0	0	NaN	NaN	0	0	0	0
	601	P61225	RAP2B	Ras-related protein Rap-2b	20.504	0	10.585	1						0	0	0	NaN	NaN	0	0	0	0	0	0	0	NaN	NaN	0	0	0	0	6.6	1	1	NaN	NaN	0	491070	491070	0	0	0	0	NaN	NaN	0	0	0	0
	608	Q5JR95;P62241	RPS8	40S ribosomal protein S8;40S ribosomal protein S8	21.879	0	21.488	2		11.8065	1.07212			0	0	0	NaN	NaN	0	0	0	0	0	0	0	NaN	NaN	0	0	0	0	18.6	3	3	11.8065	44.373	3	7592400	6802300	790090	0	0	0	NaN	NaN	0	0	0	0
	617	P62328	TMSB4X	Thymosin beta-4	5.0526	0.0074074	6.4451	1		0.910167	-0.0408792			0	0	0	NaN	NaN	0	0	0	0	0	0	0	NaN	NaN	0	0	0	0	25	1	1	0.910166	NaN	1	3823700	1671600	2152100	0	0	0	NaN	NaN	0	0	0	0
	618	Q5T8U2;Q5T8U3;P62424	RPL7A	60S ribosomal protein L7a;60S ribosomal protein L7a (Fragment);60S ribosomal protein L7a	16.539	0	28.523	3		18.2256	1.26068			0	0	0	NaN	NaN	0	0	0	0	0	0	0	NaN	NaN	0	0	0	0	8.6	1	1	18.2256	NaN	1	6088700	5762300	326370	0	0	0	NaN	NaN	0	0	0	0
	619	P62701;C9JEH7;Q8TD47;P22090	RPS4X	40S ribosomal protein S4, X isoform	29.597	0	19.097	4		1.88779	0.275954			0	0	0	NaN	NaN	0	0	0	0	0	0	0	NaN	NaN	0	0	0	0	10.3	2	2	1.88779	138.85	2	4827700	4035600	792110	3.4	1	1	NaN	NaN	0	0	0	0
	622	P62851	RPS25	40S ribosomal protein S25	13.742	0	12.482	1		19.0985	1.281			0	0	0	NaN	NaN	0	0	0	0	0	0	0	NaN	NaN	0	0	0	0	14.4	2	2	19.0985	5.3851	2	16120000	15324000	795930	0	0	0	NaN	NaN	0	0	0	0
	626	Q1JUQ5;Q5W0X3;P62942	FKBP12-Exip2;FKBP1A	Peptidylprolyl isomerase;Peptidylprolyl isomerase;Peptidyl-prolyl cis-trans isomerase FKBP1A	10.118	0.0063052	6.6766	3						0	0	0	NaN	NaN	0	0	0	0	0	0	0	NaN	NaN	0	0	0	0	15.2	1	1	NaN	NaN	0	1754900	1754900	0	0	0	0	NaN	NaN	0	0	0	0
	627	P63000;P63000-2	RAC1	Ras-related C3 botulinum toxin substrate 1;Isoform B of Ras-related C3 botulinum toxin substrate 1	21.45	0.0052493	7.572	2		9.0876	0.958449			0	0	0	NaN	NaN	0	0	0	0	0	0	0	NaN	NaN	0	0	0	0	7.3	1	1	9.0876	NaN	1	4838700	4298600	540100	0	0	0	NaN	NaN	0	0	0	0
	634	P68366-2;P68366	TUBA4A	Isoform 2 of Tubulin alpha-4A chain;Tubulin alpha-4A chain	48.328	0	33.031	2		128.725	2.10966			14.3	4	0	NaN	NaN	0	0	0	0	16.4	6	0	NaN	NaN	0	0	0	0	23.6	8	1	128.725	NaN	1	9595100	9494200	100850	21	7	0	NaN	NaN	0	0	0	0
	651	Q01469;I6L8B7	FABP5	Fatty acid-binding protein 5;Fatty acid-binding protein 5	15.164	0	19.52	2		0.061472	-1.21132			6.7	1	1	NaN	NaN	0	3329200	3329200	0	21.5	3	3	0.061472	NaN	1	13312000	13192000	119760	6.7	1	1	NaN	NaN	0	0	0	0	6.7	1	1	NaN	NaN	0	1596100	1596100	0
	653	Q02127;I3NI32;J3QRQ3;I3L449;J3QRJ4	DHODH	Dihydroorotate dehydrogenase (quinone), mitochondrial;Dihydroorotate dehydrogenase (quinone), mitochondrial;Dihydroorotate dehydrogenase (quinone), mitochondrial (Fragment);Dihydroorotate dehydrogenase (quinone), mitochondrial (Fragment)	42.867	0	54.442	5		1.0359	0.0153178			4.8	2	2	1.0359	NaN	1	703760	214130	489640	2.3	1	1	NaN	NaN	0	117670	0	117670	10.6	3	3	NaN	NaN	0	2423900	2423900	0	10.4	3	3	NaN	NaN	0	1030800	1030800	0
	654	Q02413	DSG1	Desmoglein-1	113.75	0	95.544	1		19.8823	1.29847			7	5	5	NaN	NaN	0	5103900	5103900	0	5.8	4	4	NaN	NaN	0	3487900	3487900	0	3.3	2	2	19.8823	NaN	1	964880	928610	36276	1.2	1	1	NaN	NaN	0	161310	161310	0
	656	Q04941	PLP2	Proteolipid protein 2	16.691	0.0053191	7.8025	1						0	0	0	NaN	NaN	0	0	0	0	0	0	0	NaN	NaN	0	0	0	0	8.6	1	1	NaN	NaN	0	0	0	0	8.6	1	1	NaN	NaN	0	0	0	0
	660	Q08188	TGM3	Protein-glutamine gamma-glutamyltransferase E	76.631	0	19.55	1						0	0	0	NaN	NaN	0	0	0	0	0	0	0	NaN	NaN	0	0	0	0	5.8	3	3	NaN	NaN	0	7267700	7267700	0	0	0	0	NaN	NaN	0	0	0	0
	664	Q08554-2;Q08554	DSC1	Isoform 1B of Desmocollin-1;Desmocollin-1	93.834	0	27.06	2			-1.36307			3.8	2	2	NaN	NaN	0	364570	364570	0	3.2	2	2	0.043344	NaN	1	2348500	2311800	36679	0	0	0	NaN	NaN	0	0	0	0	0	0	0	NaN	NaN	0	0	0	0
	668	Q13011	ECH1	Delta(3,5)-Delta(2,4)-dienoyl-CoA isomerase, mitochondrial	35.816	0	26.341	1						0	0	0	NaN	NaN	0	0	0	0	0	0	0	NaN	NaN	0	0	0	0	4.9	1	1	NaN	NaN	0	1345600	1345600	0	8.5	2	2	NaN	NaN	0	437280	437280	0
	669	Q13200-2;Q13200-3;Q13200;H7C1H2	PSMD2	Isoform 2 of 26S proteasome non-ATPase regulatory subunit 2;Isoform 3 of 26S proteasome non-ATPase regulatory subunit 2;26S proteasome non-ATPase regulatory subunit 2;26S proteasome non-ATPase regulatory subunit 2 (Fragment)	82.193	0	16.816	4		1.02021	0.00868974			0	0	0	NaN	NaN	0	0	0	0	0	0	0	NaN	NaN	0	0	0	0	4.8	3	3	NaN	NaN	0	749930	749930	0	1.6	1	1	1.02021	NaN	1	173820	84592	89230
	670	Q13228-2;Q13228-3;Q13228;Q13228-4;A6PVX1;H0Y532	SELENBP1	Isoform 2 of Methanethiol oxidase;Isoform 3 of Methanethiol oxidase;Methanethiol oxidase;Isoform 4 of Methanethiol oxidase	45.348	0	26.064	6		29.3979	1.46832			0	0	0	NaN	NaN	0	0	0	0	0	0	0	NaN	NaN	0	0	0	0	8.1	3	3	29.3979	NaN	1	52297000	51679000	617750	0	0	0	NaN	NaN	0	0	0	0
	676	Q13835-2;Q13835	PKP1	Isoform 1 of Plakophilin-1;Plakophilin-1	80.496	0	34.566	2		42.8559	1.63201			0	0	0	NaN	NaN	0	0	0	0	0	0	0	NaN	NaN	0	0	0	0	8	5	5	42.8559	39.652	3	75712000	74304000	1407400	0	0	0	NaN	NaN	0	0	0	0
	677	Q13885	TUBB2A	Tubulin beta-2A chain	49.906	0	59.557	1						12.4	4	0	NaN	NaN	0	0	0	0	17.3	6	0	NaN	NaN	0	0	0	0	42.5	16	1	NaN	NaN	0	14152000	14152000	0	25.6	9	0	NaN	NaN	0	0	0	0
	679	Q14152-2;Q14152	EIF3A	Isoform 2 of Eukaryotic translation initiation factor 3 subunit A;Eukaryotic translation initiation factor 3 subunit A	162.63	0	19.522	2						0	0	0	NaN	NaN	0	0	0	0	0	0	0	NaN	NaN	0	0	0	0	2.4	3	3	NaN	NaN	0	3312700	3312700	0	0	0	0	NaN	NaN	0	0	0	0
	682	Q14318;Q14318-2;U3KQI1;A0A0A0MTJ1;M0R2K9;Q14318-3	FKBP8	Peptidyl-prolyl cis-trans isomerase FKBP8;Isoform 2 of Peptidyl-prolyl cis-trans isomerase FKBP8;Peptidyl-prolyl cis-trans isomerase FKBP8 (Fragment);Peptidyl-prolyl cis-trans isomerase FKBP8;Peptidylprolyl isomerase (Fragment);Isoform 3 of Peptidyl-prolyl	44.561	0	14.377	6		2.68694	0.429259			0	0	0	NaN	NaN	0	0	0	0	0	0	0	NaN	NaN	0	0	0	0	0	0	0	NaN	NaN	0	0	0	0	7.8	2	2	2.68694	NaN	1	1012100	829180	182960
	683	Q14574-2;Q14574	DSC3	Isoform 3B of Desmocollin-3;Desmocollin-3	93.453	0	11.991	2		45.8253	1.66111			1.1	1	1	NaN	NaN	0	213090	213090	0	1.1	1	1	NaN	NaN	0	358850	358850	0	1.1	1	1	45.8253	NaN	1	2171700	2102300	69413	0	0	0	NaN	NaN	0	0	0	0
	689	Q15149-7;Q15149-8;Q15149-9;Q15149-5;Q15149-4;Q15149-6;Q15149-3;Q15149-2;Q15149;A0A075B730;P58107	PLEC	Isoform 7 of Plectin;Isoform 8 of Plectin;Isoform 9 of Plectin;Isoform 5 of Plectin;Isoform 4 of Plectin;Isoform 6 of Plectin;Isoform 3 of Plectin;Isoform 2 of Plectin;Plectin	512.6	0	29.756	11		11.9276	1.07655			0	0	0	NaN	NaN	0	0	0	0	0	0	0	NaN	NaN	0	0	0	0	1.2	5	5	11.9276	38.343	2	9959800	9309900	649930	0	0	0	NaN	NaN	0	0	0	0
	692	Q15526-2;Q15526	SURF1	Isoform 2 of Surfeit locus protein 1;Surfeit locus protein 1	31.978	0	12.359	2						0	0	0	NaN	NaN	0	0	0	0	0	0	0	NaN	NaN	0	0	0	0	9	2	2	NaN	NaN	0	3008900	3008900	0	9	2	2	NaN	NaN	0	356460	356460	0
	695	Q16401-2;Q16401	PSMD5	Isoform 2 of 26S proteasome non-ATPase regulatory subunit 5;26S proteasome non-ATPase regulatory subunit 5	51.311	0.008589	6.4088	2		5.08673	0.706439			0	0	0	NaN	NaN	0	0	0	0	0	0	0	NaN	NaN	0	0	0	0	2.8	1	1	5.08673	NaN	1	612230	550040	62193	0	0	0	NaN	NaN	0	0	0	0
	696	Q16610-2;Q16610;Q16610-4	ECM1	Isoform 2 of Extracellular matrix protein 1;Extracellular matrix protein 1;Isoform 4 of Extracellular matrix protein 1	46.099	0.0085158	6.3718	3						3.1	1	1	NaN	NaN	0	148890	148890	0	3.1	1	1	NaN	NaN	0	192690	192690	0	0	0	0	NaN	NaN	0	0	0	0	0	0	0	NaN	NaN	0	0	0	0
	704	Q567V2-2;Q567V2	MPV17L2	Isoform 2 of Mpv17-like protein 2;Mpv17-like protein 2	20.305	0.0062814	6.6263	2		6.5165	0.814014			0	0	0	NaN	NaN	0	0	0	0	6.6	1	1	6.5165	NaN	1	214860	21482	193380	6.6	1	1	NaN	NaN	0	2167000	2167000	0	6.6	1	1	NaN	NaN	0	903010	903010	0
	708	Q5JTZ9	AARS2	Alanine--tRNA ligase, mitochondrial	107.34	0.0052016	7.3838	1		0.908513	-0.041669			0	0	0	NaN	NaN	0	0	0	0	0	0	0	NaN	NaN	0	0	0	0	1.1	1	1	0.908513	NaN	1	484750	275680	209070	0	0	0	NaN	NaN	0	0	0	0
	710	Q5RI15;Q5RI15-2	COX20	Cytochrome c oxidase assembly protein COX20, mitochondrial;Isoform 2 of Cytochrome c oxidase assembly protein COX20, mitochondrial	13.291	0	29.029	2		15.6138	1.19351			0	0	0	NaN	NaN	0	0	0	0	0	0	0	NaN	NaN	0	0	0	0	11.9	1	1	15.6138	NaN	1	2685300	2545800	139540	11.9	1	1	NaN	NaN	0	875120	875120	0
	711	Q5SVS4	SLC25A30	Kidney mitochondrial carrier protein 1	32.474	0.005168	7.1288	1						0	0	0	NaN	NaN	0	0	0	0	0	0	0	NaN	NaN	0	0	0	0	3.8	1	1	NaN	NaN	0	1386200	1386200	0	3.8	1	1	NaN	NaN	0	491590	491590	0
	712	Q9Y6H1;Q5T1J5	CHCHD2;CHCHD2P9	Coiled-coil-helix-coiled-coil-helix domain-containing protein 2;Putative coiled-coil-helix-coiled-coil-helix domain-containing protein CHCHD2P9, mitochondrial	15.512	0	15.277	2						0	0	0	NaN	NaN	0	0	0	0	0	0	0	NaN	NaN	0	0	0	0	15.9	1	1	NaN	NaN	0	2375300	2375300	0	24.5	2	2	NaN	NaN	0	2254800	2254800	0
	713	Q5T440	IBA57	Putative transferase CAF17, mitochondrial	38.155	0.0085262	6.373	1						4.2	1	1	NaN	NaN	0	0	0	0	0	0	0	NaN	NaN	0	0	0	0	0	0	0	NaN	NaN	0	0	0	0	0	0	0	NaN	NaN	0	0	0	0
	715	Q674R7	ATG9B	Autophagy-related protein 9B	101.02	0	12.159	1						0	0	0	NaN	NaN	0	0	0	0	0	0	0	NaN	NaN	0	0	0	0	1.9	2	2	NaN	NaN	0	2504600	2504600	0	0	0	0	NaN	NaN	0	0	0	0
	717	Q6MZM0	HEPHL1	Hephaestin-like protein 1	131.6	0	10.191	1						0	0	0	NaN	NaN	0	0	0	0	0	0	0	NaN	NaN	0	0	0	0	1.2	1	1	NaN	NaN	0	2010500	2010500	0	0	0	0	NaN	NaN	0	0	0	0
	720	Q6P161	MRPL54	39S ribosomal protein L54, mitochondrial	15.819	0.0062972	6.6737	1						0	0	0	NaN	NaN	0	0	0	0	0	0	0	NaN	NaN	0	0	0	0	7.2	1	1	NaN	NaN	0	0	0	0	0	0	0	NaN	NaN	0	0	0	0
	722	Q6P4A7-2;Q6P4A7;B1AMV7;Q6P4A7-3	SFXN4	Isoform 2 of Sideroflexin-4;Sideroflexin-4;Sideroflexin-4 (Fragment);Isoform 3 of Sideroflexin-4	34.104	0	11.647	4						0	0	0	NaN	NaN	0	0	0	0	0	0	0	NaN	NaN	0	0	0	0	6.9	2	2	NaN	NaN	0	826200	826200	0	3.9	1	1	NaN	NaN	0	408830	408830	0
	723	Q6PI78	TMEM65	Transmembrane protein 65	25.498	0	11.296	1		7.01262	0.845881			0	0	0	NaN	NaN	0	0	0	0	0	0	0	NaN	NaN	0	0	0	0	4.6	1	1	NaN	NaN	0	974630	974630	0	9.2	2	2	7.01262	NaN	1	999280	931960	67322
	726	Q6UWP8	SBSN	Suprabasin	60.54	0.0063291	6.7055	1						9.2	1	1	NaN	NaN	0	1190100	1190100	0	0	0	0	NaN	NaN	0	0	0	0	0	0	0	NaN	NaN	0	0	0	0	0	0	0	NaN	NaN	0	0	0	0
	728	Q6ZNC8-3;Q6ZNC8	MBOAT1	Isoform 3 of Lysophospholipid acyltransferase 1;Lysophospholipid acyltransferase 1	27.402	0.0062344	6.5295	2						0	0	0	NaN	NaN	0	0	0	0	0	0	0	NaN	NaN	0	0	0	0	5.4	1	1	NaN	NaN	0	2586400	2586400	0	0	0	0	NaN	NaN	0	0	0	0
	730	Q71U36-2;Q71U36;P0DPH8;P0DPH7;Q6PEY2;P0DPH7-2;F8VQQ4;F8VXZ7;F8W0F6	TUBA1A;TUBA3E	Isoform 2 of Tubulin alpha-1A chain;Tubulin alpha-1A chain;Tubulin alpha-3D chain;Tubulin alpha-3C chain;Tubulin alpha-3E chain;Isoform 2 of Tubulin alpha-3C chain	46.297	0	262.61	9						24.5	7	0	NaN	NaN	0	0	0	0	30	10	0	NaN	NaN	0	0	0	0	38.5	12	1	NaN	NaN	0	1971100	1971100	0	31.5	10	0	NaN	NaN	0	0	0	0
	731	Q7KZN9-2;Q7KZN9	COX15	Isoform 2 of Cytochrome c oxidase assembly protein COX15 homolog;Cytochrome c oxidase assembly protein COX15 homolog	43.835	0.0063532	6.7449	2		32.256	1.50861			0	0	0	NaN	NaN	0	0	0	0	2.1	1	1	NaN	NaN	0	1174500	0	1174500	2.1	1	1	NaN	NaN	0	2306500	2306500	0	2.1	1	1	32.256	NaN	1	1953800	1923700	30091
	736	Q7Z7H8;Q7Z7H8-2	MRPL10	39S ribosomal protein L10, mitochondrial;Isoform 2 of 39S ribosomal protein L10, mitochondrial	29.282	0	18.858	2		7.35078	0.866333			0	0	0	NaN	NaN	0	0	0	0	0	0	0	NaN	NaN	0	0	0	0	15.3	2	2	7.35078	NaN	1	986780	947120	39655	11.9	2	2	NaN	NaN	0	3579300	3579300	0
	738	Q86SJ6;Q86SJ6-2	DSG4	Desmoglein-4;Isoform 2 of Desmoglein-4	113.82	0	16.793	2		40.2739	1.60502			0	0	0	NaN	NaN	0	0	0	0	0	0	0	NaN	NaN	0	0	0	0	2.1	2	2	40.2739	NaN	1	55611000	54837000	773720	0	0	0	NaN	NaN	0	0	0	0
	742	Q8IUX1-4;Q8IUX1;Q8IUX1-5;Q8IUX1-2;Q8IUX1-3;H0YEG5;E9PKZ9;E9PJQ6;E9PKZ7;H0YD74	TMEM126B	Isoform 4 of Complex I assembly factor TMEM126B, mitochondrial;Complex I assembly factor TMEM126B, mitochondrial;Isoform 5 of Complex I assembly factor TMEM126B, mitochondrial;Isoform 2 of Complex I assembly factor TMEM126B, mitochondrial;Isoform 3 of Comp	18.89	0	30.154	10						0	0	0	NaN	NaN	0	0	0	0	10	1	1	NaN	NaN	0	215250	0	215250	26.5	3	3	NaN	NaN	0	4012200	4012200	0	18.8	2	2	NaN	NaN	0	777570	777570	0
	743	Q8IV08	PLD3	Phospholipase D3	54.705	0.0051546	7.1154	1						0	0	0	NaN	NaN	0	0	0	0	0	0	0	NaN	NaN	0	0	0	0	2	1	1	NaN	NaN	0	2486900	2486900	0	0	0	0	NaN	NaN	0	0	0	0
	747	Q8N4Q1;Q8N4Q1-2	CHCHD4	Mitochondrial intermembrane space import and assembly protein 40;Isoform 2 of Mitochondrial intermembrane space import and assembly protein 40	15.996	0	97.508	2						0	0	0	NaN	NaN	0	0	0	0	0	0	0	NaN	NaN	0	0	0	0	19	2	2	NaN	NaN	0	3257000	3257000	0	34.5	3	3	NaN	NaN	0	3008200	3008200	0
	752	Q8NE86-3;Q8NE86;S4R468;Q8NE86-2	MCU	Isoform 3 of Calcium uniporter protein, mitochondrial;Calcium uniporter protein, mitochondrial;Calcium uniporter protein, mitochondrial (Fragment);Isoform 2 of Calcium uniporter protein, mitochondrial	35.158	0	27.99	4		3.1853	0.50315			0	0	0	NaN	NaN	0	0	0	0	8.3	2	2	3.1853	NaN	1	169580	31872	137710	5	1	1	NaN	NaN	0	4867200	4867200	0	11.6	3	3	NaN	NaN	0	2071200	2071200	0
	756	Q8TF66;Q8TF66-2	LRRC15	Leucine-rich repeat-containing protein 15;Isoform 2 of Leucine-rich repeat-containing protein 15	64.365	0	12.672	2		121.03	2.08289			0	0	0	NaN	NaN	0	0	0	0	0	0	0	NaN	NaN	0	0	0	0	3.1	2	2	121.03	NaN	1	467300000	466290000	1009500	0	0	0	NaN	NaN	0	0	0	0
	765	Q96A46	SLC25A28	Mitoferrin-2	39.271	0.0096852	6.3456	1						0	0	0	NaN	NaN	0	0	0	0	0	0	0	NaN	NaN	0	0	0	0	0	0	0	NaN	NaN	0	0	0	0	3	1	1	NaN	NaN	0	88884	88884	0
	768	Q96CQ1-3;Q96CQ1;D6RB26;D6RCF5;F6SDC8;J3KQA4;Q96CQ1-2;Q96CQ1-4;Q9BSK2	SLC25A36;SLC25A33	Isoform 3 of Solute carrier family 25 member 36;Solute carrier family 25 member 36;Solute carrier family 25 member 36;Solute carrier family 25 member 36;Solute carrier family 25 member 36;Solute carrier family 25 member 36;Isoform 2 of Solute carrier famil	34.153	0	11.81	9		20.9424	1.32103			0	0	0	NaN	NaN	0	0	0	0	0	0	0	NaN	NaN	0	0	0	0	8.4	2	2	20.9424	NaN	1	1898800	1833500	65315	0	0	0	NaN	NaN	0	0	0	0
	771	Q96DC9;Q96DC9-2	OTUB2	Ubiquitin thioesterase OTUB2;Isoform 2 of Ubiquitin thioesterase OTUB2	27.213	0	14.264	2						0	0	0	NaN	NaN	0	0	0	0	0	0	0	NaN	NaN	0	0	0	0	9	2	2	NaN	NaN	0	4222800	4222800	0	0	0	0	NaN	NaN	0	0	0	0
	778	Q96KR6	FAM210B	Protein FAM210B, mitochondrial	20.424	0.0062657	6.6066	1						0	0	0	NaN	NaN	0	0	0	0	0	0	0	NaN	NaN	0	0	0	0	0	0	0	NaN	NaN	0	0	0	0	6.8	1	1	NaN	NaN	0	240970	240970	0
	779	Q96NB2;R4GMR9;R4GN74;R4GNC2;R4GN63;A0A1B0GX61;R4GMW0;A0A0C4DGR6;R4GMS6	SFXN2	Sideroflexin-2;Sideroflexin-2;Sideroflexin-2 (Fragment);Sideroflexin-2 (Fragment);Sideroflexin-2;Sideroflexin-2 (Fragment);Sideroflexin-2 (Fragment);Sideroflexin 2, isoform CRA_b	36.231	0	19.018	9		18.3942	1.26468			3.7	1	1	NaN	NaN	0	117150	0	117150	0	0	0	NaN	NaN	0	0	0	0	13.4	3	3	NaN	NaN	0	1113200	1113200	0	8.1	2	2	18.3942	NaN	1	610880	600590	10287
	780	Q96P63;Q96P63-2	SERPINB12	Serpin B12;Isoform 2 of Serpin B12	46.276	0	28.804	2		6.04888	0.781675			4	1	1	NaN	NaN	0	263050	263050	0	4	1	1	NaN	NaN	0	672060	672060	0	6.4	2	2	6.04887	NaN	1	1122600	1063400	59186	4	1	1	NaN	NaN	0	97543	97543	0
	782	Q99595	TIMM17A	Mitochondrial import inner membrane translocase subunit Tim17-A	18.023	0	30.172	1						0	0	0	NaN	NaN	0	0	0	0	0	0	0	NaN	NaN	0	0	0	0	26.3	2	2	NaN	NaN	0	2782400	2782400	0	26.3	2	2	NaN	NaN	0	811780	811780	0
	791	Q9BS26	ERP44	Endoplasmic reticulum resident protein 44	46.971	0	12.945	1		0.70893	-0.149397			0	0	0	NaN	NaN	0	0	0	0	2.5	1	1	0.70893	NaN	1	284060	183800	100270	0	0	0	NaN	NaN	0	0	0	0	3	1	1	NaN	NaN	0	25716	25716	0
	792	Q9BSF4;K7ENF5	C19orf52	Mitochondrial import inner membrane translocase subunit Tim29	29.233	0	24.649	2		21.3092	1.32857			0	0	0	NaN	NaN	0	0	0	0	0	0	0	NaN	NaN	0	0	0	0	20.4	3	3	NaN	NaN	0	3852600	3852600	0	3.5	1	1	21.3092	NaN	1	2099100	2065400	33648
	793	Q9BT67-2;Q9BT67	NDFIP1	Isoform 2 of NEDD4 family-interacting protein 1;NEDD4 family-interacting protein 1	16.915	0.0085784	6.4041	2						0	0	0	NaN	NaN	0	0	0	0	0	0	0	NaN	NaN	0	0	0	0	11.1	1	1	NaN	NaN	0	68498	68498	0	0	0	0	NaN	NaN	0	0	0	0
	796	Q9BUF5;K7ESM5;K7ESQ3;K7EQT3;K7EJ64;K7ERA8;K7EJZ4;K7ES63;K7EL29;K7EN98;K7EPE5;K7EK43	TUBB6	Tubulin beta-6 chain;Tubulin beta chain (Fragment)	49.857	0	10.83	12						2.2	1	0	NaN	NaN	0	0	0	0	5.4	2	0	NaN	NaN	0	0	0	0	25.1	11	2	NaN	NaN	0	1653400	1653400	0	7.6	3	0	NaN	NaN	0	0	0	0
	797	Q9BVA1	TUBB2B	Tubulin beta-2B chain	49.953	0	20.4	1						12.4	4	0	NaN	NaN	0	0	0	0	17.3	6	0	NaN	NaN	0	0	0	0	42.5	16	1	NaN	NaN	0	6045000	6045000	0	25.6	9	0	NaN	NaN	0	0	0	0
	801	Q9BXW7-2;Q9BXW7;A8MYZ9	CECR5	Isoform 1 of Haloacid dehalogenase-like hydrolase domain-containing 5;Haloacid dehalogenase-like hydrolase domain-containing 5;Haloacid dehalogenase-like hydrolase domain-containing 5	43.588	0	11.617	3						0	0	0	NaN	NaN	0	0	0	0	0	0	0	NaN	NaN	0	0	0	0	6.1	2	2	NaN	NaN	0	1077100	1077100	0	0	0	0	NaN	NaN	0	0	0	0
	802	Q9BXX0	EMILIN2	EMILIN-2	115.69	0.0085575	6.3881	1		0.55371	-0.256718			0	0	0	NaN	NaN	0	0	0	0	0	0	0	NaN	NaN	0	0	0	0	1.2	1	1	0.55371	NaN	1	1613400	675350	938020	0	0	0	NaN	NaN	0	0	0	0
	811	Q9H061;E9PI90;Q9H061-2	TMEM126A	Transmembrane protein 126A;Transmembrane protein 126A;Isoform 2 of Transmembrane protein 126A	21.527	0	37.682	3		64.5203	1.8097			0	0	0	NaN	NaN	0	0	0	0	0	0	0	NaN	NaN	0	0	0	0	10.3	1	1	NaN	NaN	0	999790	999790	0	14.4	3	3	64.5203	NaN	1	7097800	7042800	55035
	826	Q9NPL8;C9JU35;C9JR82;G3XA94	TIMMDC1	Complex I assembly factor TIMMDC1, mitochondrial;Complex I assembly factor TIMMDC1, mitochondrial	32.177	0	55.835	4		32.5034	1.51193			8.4	2	2	NaN	NaN	0	1194500	0	1194500	5.3	1	1	NaN	NaN	0	0	0	0	15.1	3	3	NaN	NaN	0	5010100	5010100	0	15.1	4	4	32.5034	NaN	1	7456800	7419000	37882
	832	Q9NSE4	IARS2	Isoleucine--tRNA ligase, mitochondrial	113.79	0.0096154	6.3254	1		4.61851	0.664502			0	0	0	NaN	NaN	0	0	0	0	0	0	0	NaN	NaN	0	0	0	0	1.1	1	1	4.61851	NaN	1	407270	344000	63261	0	0	0	NaN	NaN	0	0	0	0
	836	Q9NVJ2-2;Q9NVJ2	ARL8B	Isoform 2 of ADP-ribosylation factor-like protein 8B;ADP-ribosylation factor-like protein 8B	18.641	0	14.812	2		6.17665	0.790753			0	0	0	NaN	NaN	0	0	0	0	0	0	0	NaN	NaN	0	0	0	0	8.6	1	1	6.17665	NaN	1	2452700	2069700	383000	0	0	0	NaN	NaN	0	0	0	0
	837	Q9NW81-5;Q9NW81;Q9NW81-4;K7ESN5;M0R078;M0QZC4;K7EIV4;B4DFT4;Q9NW81-2;Q9NW81-6;Q9NW81-3	ATP5SL	Isoform 5 of Distal membrane-arm assembly complex protein 2;Distal membrane-arm assembly complex protein 2;Isoform 4 of Distal membrane-arm assembly complex protein 2;Distal membrane-arm assembly complex protein 2 (Fragment);Distal membrane-arm assembly co	26.331	0	10.949	11		5.87475	0.768989			0	0	0	NaN	NaN	0	0	0	0	0	0	0	NaN	NaN	0	0	0	0	5.2	1	1	NaN	NaN	0	1216000	1008700	207300	12.2	2	2	5.87475	27.967	2	789770	683820	105950
	848	Q9P0S9	TMEM14C	Transmembrane protein 14C	11.564	0	8.0155	1		9.4618	0.975974			0	0	0	NaN	NaN	0	0	0	0	15.2	1	1	9.4618	NaN	1	645720	46275	599450	15.2	1	1	NaN	NaN	0	830640	830640	0	15.2	1	1	NaN	NaN	0	540170	540170	0
	861	Q9UL25	RAB21	Ras-related protein Rab-21	24.347	0.008547	6.3816	1						0	0	0	NaN	NaN	0	0	0	0	0	0	0	NaN	NaN	0	0	0	0	0	0	0	NaN	NaN	0	0	0	0	4.4	1	1	NaN	NaN	0	72042	72042	0
	864	Q9UQ80-2;Q9UQ80;F8VZ69;H0YIN7;F8W0A3;F8VR77	PA2G4	Isoform 2 of Proliferation-associated protein 2G4;Proliferation-associated protein 2G4	38.059	0	22.507	6						0	0	0	NaN	NaN	0	0	0	0	0	0	0	NaN	NaN	0	0	0	0	11.2	4	4	NaN	NaN	0	15188000	15188000	0	0	0	0	NaN	NaN	0	0	0	0
	877	Q9Y446;Q9Y446-2;E9PKC4;E9PQ15;E9PJR7;E9PRW6;E9PK71	PKP3	Plakophilin-3;Isoform PKP3b of Plakophilin-3	87.081	0	98.853	7		43.2882	1.63637			0	0	0	NaN	NaN	0	0	0	0	0	0	0	NaN	NaN	0	0	0	0	14.6	10	10	43.2882	NaN	1	34117000	34064000	53309	0	0	0	NaN	NaN	0	0	0	0
	880	Q9Y570-2;Q9Y570;Q9Y570-4;Q9Y570-3	PPME1	Isoform 2 of Protein phosphatase methylesterase 1;Protein phosphatase methylesterase 1;Isoform 4 of Protein phosphatase methylesterase 1;Isoform 3 of Protein phosphatase methylesterase 1	22.461	0	11.87	4						0	0	0	NaN	NaN	0	0	0	0	0	0	0	NaN	NaN	0	0	0	0	10.1	2	2	NaN	NaN	0	1630700	1630700	0	0	0	0	NaN	NaN	0	0	0	0
	882	Q9Y5J6	TIMM10B	Mitochondrial import inner membrane translocase subunit Tim10 B	11.586	0.0062422	6.554	1						0	0	0	NaN	NaN	0	0	0	0	0	0	0	NaN	NaN	0	0	0	0	7.8	1	1	NaN	NaN	0	788930	788930	0	7.8	1	1	NaN	NaN	0	423560	423560	0
	883	Q9Y5J7;G3V2F3;A0A1W2PRH9;A0A1W2PQS5;G3V502	TIMM9	Mitochondrial import inner membrane translocase subunit Tim9;Mitochondrial import inner membrane translocase subunit Tim9 (Fragment);Mitochondrial import inner membrane translocase subunit Tim9;Mitochondrial import inner membrane translocase subunit Tim9;M	10.378	0	16.028	5		4.52366	0.65549			0	0	0	NaN	NaN	0	0	0	0	0	0	0	NaN	NaN	0	0	0	0	25.8	2	2	4.52366	NaN	1	11705000	9579400	2125100	16.9	1	1	NaN	NaN	0	878500	878500	0
	885	Q9Y617;Q9Y617-2	PSAT1	Phosphoserine aminotransferase;Isoform 2 of Phosphoserine aminotransferase	40.422	0	22.406	2		6.55695	0.816702			0	0	0	NaN	NaN	0	0	0	0	0	0	0	NaN	NaN	0	0	0	0	8.6	3	3	6.55695	47.337	2	16401000	16229000	172430	0	0	0	NaN	NaN	0	0	0	0
	886	Q9Y619;F2Z354;Q5VZD9	SLC25A15	Mitochondrial ornithine transporter 1;Mitochondrial ornithine transporter 1;Mitochondrial ornithine transporter 1 (Fragment)	32.736	0	11.168	3						0	0	0	NaN	NaN	0	0	0	0	3.3	1	1	NaN	NaN	0	0	0	0	3	1	1	NaN	NaN	0	1204800	1204800	0	3	1	1	NaN	NaN	0	489450	489450	0
	889	Q9Y6N1;I3L4E7;B4DI26;Q9Y6N1-2	COX11	Cytochrome c oxidase assembly protein COX11, mitochondrial;Cytochrome c oxidase assembly protein COX11, mitochondrial (Fragment);cDNA FLJ56729, highly similar to Cytochrome c oxidase assembly protein COX11, mitochondrial;Isoform 2 of Cytochrome c oxidase a	31.43	0	37.105	4						5.1	1	1	NaN	NaN	0	2513000	0	2513000	5.1	1	1	NaN	NaN	0	74703	0	74703	0	0	0	NaN	NaN	0	0	0	0	14.5	2	2	NaN	NaN	0	922300	922300	0
